# Supplementary material for: Predictors of COVID-19 vaccination intention among students in Ghana: An application of the Health Belief Model and Theory of Planned Behaviour
Source: PLOS Glob Public Health. 2025 Dec 29;5(12):e0005561. doi: 10.1371/journal.pgph.0005561 (PMC12747339; doi:10.1371/journal.pgph.0005561)
Supplement: S1 Data — (XLSX) [file pgph.0005561.s001.xls]

## Sheet: intention_data
Agegroup	Sex1	Religion1	Ethnicgroup1	Year1	Course1	course_cat	studtype1	HRC1	HRC2	HRC3	AD1	AD3	AD5	AD7	AT1	AT2	AT3	AT4	AT5	AT6	SN1	SN2	SN3	SN4	SN5	PBC1	PBC2	PS1	PS2	PS3	PS4	PSU1	PSU2	PSU3	PSU4	PB1	PB2	PB3	PBR1	PBR2	PBR3	PBR4	PBR5	PBR6	SE1	SE2	SE3	CA1	CA2
2	2	2	1	1	7	1	1	1	1	1	2	2	2	2	3	2	3	2	3	3	3	4	3	3	5	4	5	5	4	5	4	1	1	1	1	3	2	2	3	3	1	2	3	3	1	3	1	1	2
1	1	2	3	1	4	0	1	1	1	1	2	2	1	2	3	3	3	3	3	3	3	3	3	3	3	3	3	5	5	3	3	3	3	3	3	1	3	3	3	3	3	3	3	3	3	3	3	3	3
1	2	3	5	1	4	0	2	1	1	2	1	2	1	2	3	3	3	3	3	3	3	3	3	3	3	3	3	3	3	3	3	3	3	3	3	3	3	3	3	3	3	3	3	3	3	3	3	3	3
1	1	2	3	1	4	0	1	1	1	2	2	2	1	2	3	1	1	1	5	5	3	3	3	3	3	1	3	5	5	1	1	1	1	3	3	1	3	3	1	1	3	3	3	3	5	4	1	3	3
1	2	2	3	1	7	1	1	1	1	2	1	2	1	2	5	1	1	3	3	5	1	1	3	1	3	1	3	3	2	4	3	3	3	2	4	4	3	5	3	4	2	1	1	1	5	3	4	1	2
1	1	2	3	1	4	0	1	1	1	2	2	2	2	2	3	3	3	3	3	3	3	3	3	3	3	4	3	5	3	3	3	3	3	3	3	3	3	3	3	3	3	3	3	3	3	3	3	3	3
2	2	2	3	1	4	0	1	1	1	1	2	2	1	2	2	3	3	2	4	4	1	2	2	2	4	4	4	3	2	5	4	3	3	3	3	4	3	3	3	3	4	3	3	1	2	2	2	3	4
2	1	2	3	1	4	0	1	1	2	2	2	1	1	2	2	3	2	3	5	2	3	4	1	1	1	5	5	5	5	5	5	1	1	1	1	1	1	1	2	4	4	1	1	1	1	3	4	3	1
2	2	2	1	1	7	1	1	1	1	1	2	2	1	1	1	1	5	1	1	1	1	1	1	3	3	1	1	3	2	3	4	5	1	1	1	1	5	3	1	3	1	1	1	1	1	1	1	1	1
2	2	2	3	2	8	2	2	2	1	2	2	2	1	1	5	1	1	1	2	5	1	1	1	1	1	1	1	5	5	1	1	1	1	2	2	1	1	1	1	1	4	1	1	1	3	3	3	1	1
2	2	2	6	2	7	1	1	1	1	1	2	2	1	2	2	4	4	4	3	3	3	4	4	3	3	3	3	2	1	5	4	4	2	2	2	2	2	2	4	4	4	3	2	4	2	5	4	3	4
2	1	2	3	2	4	0	1	1	1	2	2	2	2	2	1	1	1	1	1	4	1	2	2	1	1	2	2	2	2	1	2	4	1	1	1	1	1	5	4	4	1	1	1	1	4	4	2	1	1
2	2	2	2	1	8	2	1	2	2	2	2	2	1	1	5	1	5	5	5	1	3	5	5	5	5	5	5	5	5	1	1	1	1	1	1	5	1	5	1	2	1	1	1	3	5	4	4	3	5
1	2	2	6	2	5	0	1	1	1	2	1	2	2	1	3	3	3	3	3	3	1	3	3	3	3	5	5	5	5	5	3	3	3	3	3	3	3	3	1	3	1	1	3	3	1	3	3	3	3
2	1	2	1	1	4	0	1	1	1	1	2	2	1	1	2	4	4	3	2	2	4	3	3	4	4	4	4	5	3	5	3	5	1	3	3	4	4	4	1	1	4	1	2	4	3	3	3	2	4
2	2	2	2	1	7	1	1	1	1	2	2	2	1	2	3	3	3	3	3	3	3	3	3	3	3	3	3	3	1	4	5	4	5	4	5	4	4	4	3	3	3	3	3	3	2	5	5	2	3
2	2	2	6	1	4	0	1	1	1	1	2	2	2	2	4	1	3	4	3	3	3	3	3	3	3	3	3	5	2	4	4	1	1	1	1	4	1	1	3	4	4	1	4	4	3	3	3	1	2
2	2	2	2	1	3	1	2	1	1	2	1	1	1	1	5	1	1	5	5	5	1	5	5	1	1	5	5	5	5	2	2	4	1	2	3	1	1	1	1	1	2	1	3	1	1	1	1	5	5
1	2	2	3	1	7	1	1	1	1	1	2	2	1	1	2	3	4	1	1	3	1	2	3	3	3	5	5	5	2	4	3	2	4	4	4	4	4	4	3	3	1	3	1	3	4	3	3	4	4
1	2	2	6	1	7	1	1	1	1	1	2	1	1	2	2	4	4	4	2	5	4	4	4	4	4	1	1	5	2	1	2	1	5	5	5	1	4	4	4	4	4	1	4	4	5	4	4	4	4
2	2	2	3	2	4	0	1	1	1	2	2	2	1	1	5	3	4	2	3	3	3	2	2	3	3	4	5	3	2	4	5	4	4	4	4	3	2	4	1	1	1	3	3	3	3	3	5	3	3
2	2	2	4	2	4	0	1	1	1	2	2	2	2	2	2	4	4	4	2	2	4	4	4	4	4	4	4	1	1	5	5	1	1	1	1	1	1	1	2	1	1	2	2	2	2	5	5	1	1
2	2	3	5	2	4	0	1	1	2	2	1	2	2	2	3	3	3	3	3	3	4	3	3	3	3	4	3	5	1	5	4	4	2	4	4	2	4	4	2	3	4	4	4	2	4	2	4	4	4
1	1	2	2	2	6	1	1	1	1	2	2	2	2	2	1	1	4	5	4	1	5	5	4	5	4	5	2	1	1	4	4	5	1	4	4	5	4	5	1	2	1	4	1	1	5	4	4	5	4
2	2	2	4	2	2	2	1	1	1	2	2	2	2	2	3	3	4	4	3	4	5	5	5	5	5	4	5	1	3	4	5	3	3	4	4	5	5	5	1	3	3	1	1	2	5	3	4	5	5
1	2	2	2	1	7	1	1	1	2	2	2	2	2	2	5	1	4	3	5	3	1	2	1	1	1	5	5	5	2	3	3	2	4	4	4	2	2	3	1	2	1	1	2	4	1	3	1	1	1
2	2	2	7	1	7	1	1	1	1	2	2	2	1	1	4	1	1	3	2	2	1	1	1	1	2	4	4	5	4	2	1	1	1	1	4	1	1	1	2	2	4	4	4	1	2	5	5	1	1
2	2	2	2	1	7	1	1	1	1	1	2	2	2	2	4	3	2	3	3	2	3	3	1	2	4	4	1	5	4	3	4	1	2	3	4	1	2	3	2	4	1	3	1	1	5	4	5	1	1
1	1	2	2	1	4	0	1	1	1	2	2	2	2	2	2	4	4	4	4	4	4	4	4	1	1	4	5	5	4	4	5	2	2	2	2	4	4	4	2	2	2	2	2	2	3	3	3	4	4
2	1	2	3	2	6	1	1	1	1	2	1	2	1	1	3	1	4	1	1	3	4	4	4	4	4	3	3	5	5	2	2	1	2	2	2	3	4	3	2	3	3	3	3	4	3	5	5	3	3
2	2	2	7	1	7	1	1	1	1	2	1	2	2	2	3	4	5	5	5	5	4	2	4	3	5	4	3	5	1	3	5	5	2	5	5	5	4	5	1	3	4	2	1	1	5	1	5	5	5
2	1	2	7	2	6	1	1	1	1	2	1	2	2	2	2	1	4	3	5	5	4	4	4	4	5	5	4	2	2	5	5	5	1	3	5	4	5	5	2	4	4	3	1	1	5	5	1	2	5
2	1	2	3	2	4	0	1	1	1	2	2	2	1	2	3	1	3	3	1	1	3	3	3	3	3	3	3	4	3	3	3	1	1	1	1	3	3	3	1	1	4	3	4	4	2	3	3	1	1
1	1	2	1	1	4	0	1	1	2	2	2	2	2	2	1	4	3	3	1	1	1	1	1	1	1	5	5	5	2	4	1	1	1	1	1	1	1	1	1	4	4	1	1	1	1	3	4	4	4
2	2	2	2	1	7	1	2	1	1	2	2	2	2	2	4	4	4	2	1	2	2	4	1	2	2	4	5	5	2	4	4	4	2	2	2	2	4	4	1	2	4	2	2	2	1	2	5	4	2
2	2	2	6	1	7	1	2	1	1	2	1	2	2	2	3	3	3	3	3	3	3	3	3	3	3	3	3	5	2	4	4	1	5	1	4	3	3	3	3	3	3	3	3	3	3	3	3	3	3
2	1	2	3	1	8	2	1	1	1	2	1	2	2	2	3	1	5	5	3	3	3	4	5	3	3	1	2	4	2	5	4	1	1	1	1	5	5	5	1	1	1	1	1	1	5	2	5	3	4
2	1	2	2	2	4	0	1	1	1	2	2	2	2	2	5	4	4	4	4	5	4	4	4	4	4	4	5	4	2	2	2	4	4	4	4	4	4	4	1	2	4	2	2	2	4	5	2	4	4
2	2	3	2	2	7	1	1	1	1	2	1	1	1	2	3	2	5	1	5	3	1	3	2	2	2	1	3	4	2	4	1	4	3	1	2	2	4	4	1	3	2	1	3	3	3	2	4	3	1
2	1	2	3	2	4	0	1	1	1	1	2	2	2	2	3	3	3	3	3	3	4	4	4	4	4	5	5	3	3	3	3	3	3	3	3	3	3	4	3	3	3	2	3	3	2	3	5	3	3
1	2	2	3	1	2	2	1	1	1	2	2	2	1	1	4	2	1	3	2	4	1	2	3	4	3	5	4	4	2	4	2	1	2	4	4	2	4	2	4	2	1	3	1	4	5	2	5	1	2
2	2	2	3	2	7	1	2	1	1	1	2	2	2	2	2	2	2	2	2	2	1	1	1	1	1	4	4	5	2	4	4	4	4	4	4	4	4	4	2	2	4	2	4	4	5	4	3	2	2
2	1	2	1	1	4	0	1	1	1	2	2	2	1	2	1	1	3	3	1	3	3	1	3	3	3	3	3	3	3	3	3	5	1	3	4	4	3	5	1	1	1	3	1	1	1	3	3	1	1
1	1	2	6	1	4	0	1	1	1	2	1	2	1	1	3	3	3	3	3	5	3	3	5	4	5	3	4	5	3	1	1	3	3	3	3	3	3	4	3	3	4	4	3	3	5	2	3	3	4
1	1	2	3	1	2	2	1	1	1	2	2	2	1	2	1	4	4	1	4	5	2	4	4	4	4	4	5	4	5	5	1	2	1	1	1	4	3	3	1	1	1	2	1	1	5	5	5	2	2
1	1	2	3	1	6	1	1	1	2	1	1	1	2	2	3	4	3	2	2	3	3	3	3	3	3	4	4	4	2	3	3	4	3	3	3	4	4	4	2	3	4	3	3	4	3	3	3	3	3
2	1	2	3	2	1	0	2	1	1	2	1	2	2	2	2	2	4	4	2	3	4	1	2	2	2	1	3	3	2	4	4	4	4	4	4	4	4	4	1	1	4	4	1	3	3	3	5	4	4
2	2	2	3	2	5	0	1	1	1	2	1	2	1	2	3	3	2	2	3	3	3	1	1	1	1	5	5	4	4	2	4	2	2	2	2	1	1	2	3	3	1	3	3	3	4	2	3	1	1
1	1	2	2	2	4	0	1	1	1	2	2	2	2	2	4	4	4	3	4	4	2	5	5	5	5	4	4	5	1	5	5	4	4	4	4	4	4	4	2	4	4	2	2	3	4	2	2	4	4
2	1	2	2	2	4	0	1	1	1	2	2	2	1	2	5	1	3	2	3	4	2	3	3	3	3	4	4	5	1	5	5	2	2	2	2	3	2	3	2	2	4	2	3	3	2	3	5	1	1
2	1	3	1	2	4	0	1	1	1	2	2	2	2	2	3	3	3	4	3	2	4	3	3	3	3	3	3	3	3	4	3	3	3	3	3	3	3	3	2	3	3	3	3	3	4	2	2	3	4
2	2	2	3	2	4	0	1	1	1	2	2	2	1	2	2	4	4	2	3	3	3	2	2	2	2	4	4	3	3	4	2	2	2	2	2	4	2	4	3	3	3	1	2	3	4	5	5	3	3
2	2	2	2	2	1	0	1	1	1	2	2	2	2	2	1	1	2	5	1	1	5	5	5	5	5	5	5	4	2	4	4	4	4	5	4	4	5	2	1	3	1	2	1	1	1	1	1	1	1
2	2	2	1	1	7	1	1	1	1	1	2	2	1	2	5	2	4	4	2	4	4	4	2	4	4	4	3	5	4	1	4	3	1	2	2	1	2	1	1	2	2	4	1	2	2	5	5	2	4
2	2	2	4	2	7	1	1	1	1	2	1	2	1	1	1	3	1	5	3	3	4	5	5	5	3	4	5	1	2	4	3	5	3	5	5	3	5	1	2	1	3	3	3	1	1	1	1	5	5
1	1	2	6	2	5	0	1	1	1	2	2	2	2	2	3	4	4	4	2	1	3	4	4	3	4	3	4	3	3	3	4	4	4	4	4	4	5	5	2	3	4	3	3	4	2	3	5	4	3
2	2	2	2	1	7	1	2	1	1	2	2	2	2	2	5	4	2	2	4	1	4	2	1	2	2	4	5	5	1	5	5	4	2	2	2	2	2	4	1	2	1	1	1	4	1	2	2	5	2
2	1	3	5	2	6	1	2	1	1	2	2	2	2	2	2	1	4	4	2	2	4	4	4	4	4	4	4	1	1	4	4	1	1	4	4	5	4	5	1	1	1	4	4	1	1	5	1	5	4
1	1	2	2	1	1	0	1	1	1	2	1	2	1	2	1	1	5	5	5	5	1	1	5	5	5	5	5	5	5	1	1	1	1	1	1	1	5	5	1	1	1	1	1	1	5	4	1	5	5
2	2	2	2	2	7	1	2	1	1	2	1	2	1	2	5	4	4	4	5	5	4	4	3	1	4	4	4	2	4	2	4	2	2	2	2	2	4	3	1	1	1	1	1	1	2	3	5	1	4
2	2	2	3	1	7	1	1	1	1	2	1	2	1	1	1	1	5	5	1	4	1	1	1	1	1	1	1	1	2	5	4	4	2	2	4	5	5	5	2	1	2	1	1	2	5	4	4	5	5
2	2	2	3	2	7	1	1	1	1	2	2	2	1	2	4	3	4	5	2	4	2	4	5	3	2	4	5	5	4	5	4	4	2	5	5	4	2	4	1	2	4	1	4	3	4	5	1	4	2
2	2	2	5	1	1	0	1	2	1	2	1	2	2	2	2	4	4	4	5	5	4	4	4	4	4	4	4	5	1	5	5	5	4	1	1	4	5	5	1	1	2	2	2	4	3	3	3	2	2
2	2	2	3	1	7	1	2	1	1	2	1	2	2	2	2	4	3	1	2	2	4	4	4	1	4	4	4	2	2	4	4	4	1	1	1	4	1	1	1	4	4	4	4	1	3	3	3	4	4
2	2	3	5	1	4	0	1	1	1	2	1	2	1	2	3	3	3	3	3	3	4	5	3	4	4	3	3	5	4	5	5	2	3	5	4	3	3	4	3	3	3	3	3	3	3	3	3	3	5
2	1	3	5	2	4	0	1	1	1	2	2	1	1	2	4	3	3	4	5	5	3	4	5	2	1	3	3	5	5	5	4	4	4	4	4	2	4	1	1	1	4	1	2	1	5	1	5	3	3
1	2	2	3	1	8	2	2	1	1	2	2	2	2	2	4	4	2	2	2	3	2	4	1	2	2	4	5	5	2	4	4	4	2	2	2	2	4	4	2	2	4	2	2	2	1	2	5	3	3
2	2	2	1	2	7	1	1	1	1	2	1	1	1	1	3	1	5	3	3	3	3	3	3	3	3	5	5	5	5	5	5	5	3	5	5	5	3	5	1	1	3	2	3	3	1	3	1	3	5
2	2	2	4	1	7	1	1	1	1	1	2	1	1	2	5	4	4	3	1	3	4	1	2	2	3	5	5	5	1	5	5	4	5	1	3	3	1	3	1	2	1	1	1	1	3	4	1	5	5
2	2	2	3	2	7	1	1	1	1	1	2	2	1	1	2	2	3	3	2	3	1	1	1	1	1	4	5	1	3	4	5	1	1	1	1	3	3	3	3	2	3	3	3	3	1	3	4	4	4
2	2	3	5	1	7	1	1	1	1	1	1	1	1	2	2	3	4	1	3	3	3	3	3	3	3	4	4	1	2	3	4	5	3	3	3	3	3	3	1	4	4	4	3	3	2	5	4	3	3
1	2	3	5	1	4	0	1	1	1	1	2	2	2	2	5	1	3	3	2	3	1	3	3	4	5	3	4	5	4	3	5	1	3	3	5	1	3	5	1	2	4	1	4	1	3	3	3	3	2
1	1	2	4	1	4	0	1	1	1	2	2	2	1	1	4	3	3	2	2	2	4	2	4	2	2	4	4	5	1	5	5	3	3	2	1	4	4	4	2	2	4	4	3	3	4	3	5	2	4
2	2	3	5	1	7	1	1	1	1	2	2	1	1	2	2	4	4	2	4	3	2	3	2	4	3	4	3	5	1	2	4	5	4	4	5	2	3	3	2	4	4	3	4	4	2	2	5	3	3
2	2	2	3	1	7	1	2	1	1	2	2	2	2	2	4	3	1	2	4	4	1	2	2	4	2	5	3	5	1	5	5	2	1	1	1	2	2	2	1	2	2	3	3	4	1	2	5	5	3
2	2	3	6	1	7	1	1	1	2	1	2	1	1	2	5	3	4	5	1	5	3	4	3	3	3	4	5	1	1	5	4	4	3	2	5	4	5	1	1	3	4	1	3	1	2	1	1	3	4
1	1	2	3	1	6	1	1	1	1	2	1	2	1	2	2	4	4	5	1	2	3	5	4	4	4	5	5	3	2	5	3	4	4	5	5	1	3	4	1	4	4	3	2	4	5	5	1	4	4
2	1	2	3	1	7	1	1	1	2	1	2	2	2	2	5	1	3	4	2	2	3	3	3	4	4	4	4	2	1	2	1	2	4	4	4	4	2	4	1	1	1	1	2	1	1	4	1	3	2
2	2	2	3	1	4	0	1	1	1	1	2	2	2	2	3	1	3	3	3	3	3	3	3	3	3	3	3	3	3	3	3	3	3	3	3	3	3	3	3	3	3	3	3	3	3	3	3	3	3
1	2	2	1	1	4	0	1	1	1	1	2	2	1	2	3	3	3	3	3	3	3	3	3	3	3	3	3	4	5	5	5	1	3	5	3	1	1	1	3	1	1	1	3	1	3	3	3	3	3
1	1	2	3	1	6	1	1	1	1	2	1	1	2	2	3	4	3	2	2	3	3	3	3	3	3	5	3	4	4	4	3	5	3	3	3	4	4	4	2	3	1	3	3	1	4	3	1	3	3
1	1	2	2	1	4	0	1	1	1	2	1	2	1	2	3	3	3	3	3	1	3	3	3	3	3	3	3	3	3	3	3	3	3	3	3	3	3	3	3	3	3	3	3	1	3	3	3	3	3
2	2	2	4	2	4	0	1	1	1	2	2	2	2	2	3	4	4	5	4	5	3	3	4	3	3	4	4	5	3	4	5	4	2	4	4	5	4	5	1	3	4	4	1	1	3	3	1	4	4
1	2	2	3	2	4	0	1	1	1	2	2	2	2	2	4	2	3	3	4	4	3	3	3	3	3	4	4	5	5	5	1	1	4	4	4	5	1	5	1	1	1	1	1	1	3	3	2	5	4
2	1	2	2	1	4	0	1	1	1	1	1	2	2	2	1	1	5	5	5	5	5	5	1	5	5	5	5	1	1	5	5	1	5	5	5	1	1	5	1	1	1	1	1	1	1	1	1	5	1
2	2	2	6	1	4	0	1	1	1	2	1	2	1	1	5	4	4	4	3	3	4	4	4	4	4	5	1	3	2	4	5	5	3	4	4	5	4	5	1	1	4	1	3	3	5	5	1	5	5
1	1	2	3	1	4	0	1	1	1	2	2	2	2	2	4	3	3	3	2	3	3	4	4	4	3	4	4	3	3	3	3	3	3	3	3	3	3	3	1	1	1	1	3	3	2	5	1	5	5
1	1	2	1	1	2	2	1	1	1	1	1	2	1	1	3	4	5	5	5	5	2	4	4	4	4	4	4	2	5	2	4	2	2	2	2	5	3	5	2	2	2	3	2	2	3	3	2	5	4
2	2	2	3	1	7	1	1	1	1	2	2	2	2	2	5	4	4	3	2	3	2	3	3	3	4	3	4	5	1	5	5	2	5	4	3	5	4	3	3	3	2	3	2	4	2	5	5	4	4
1	2	2	1	2	7	1	1	1	1	2	1	2	2	1	5	1	5	1	1	1	5	5	5	1	1	5	1	5	2	4	5	1	1	1	1	5	1	4	1	1	1	1	1	1	1	1	1	1	1
2	1	2	3	2	4	0	1	1	1	1	2	2	2	2	4	4	4	4	3	3	4	2	2	2	4	4	4	3	3	4	4	4	3	4	4	1	1	1	2	3	3	3	3	3	3	3	3	4	4
2	2	2	3	2	4	0	1	1	1	2	2	2	2	2	2	1	1	1	2	2	1	1	1	1	1	1	4	2	2	4	4	1	1	1	1	1	1	1	4	4	4	4	4	4	2	4	4	1	1
2	2	2	1	2	1	0	2	1	1	2	2	2	2	2	4	3	3	4	3	3	2	4	2	2	4	4	4	2	4	4	3	3	3	3	3	4	4	4	2	2	4	3	3	2	2	5	2	3	3
1	1	2	3	1	4	0	1	1	1	1	1	2	2	1	3	3	3	4	3	3	4	3	3	3	3	4	3	3	3	3	4	3	3	3	3	3	3	3	3	3	3	3	3	3	2	3	3	3	3
1	1	2	1	1	4	0	1	1	1	1	2	2	1	1	2	4	3	3	5	5	2	4	4	4	4	4	4	1	1	5	5	1	1	1	1	5	1	3	1	1	1	1	1	1	1	1	4	1	1
2	2	2	2	2	7	1	2	1	1	2	1	1	1	1	5	1	1	5	4	4	2	4	4	2	2	5	5	5	5	1	4	4	1	3	3	1	1	1	1	1	1	1	1	1	1	1	2	5	5
1	1	3	5	2	4	0	1	1	1	2	2	2	2	2	4	1	4	3	3	3	2	4	3	3	3	4	3	5	2	2	5	5	4	1	1	4	5	2	1	4	2	1	1	1	2	5	3	3	5
1	2	2	6	2	7	1	1	1	1	2	2	2	1	1	1	3	5	4	1	1	5	5	5	4	5	5	3	3	3	4	5	4	5	5	5	4	5	5	2	1	1	1	3	1	1	1	1	3	3
1	1	2	3	1	4	0	1	1	1	1	2	2	2	2	3	3	3	3	3	5	3	3	3	3	3	3	1	3	3	3	3	3	3	3	3	1	3	3	3	3	3	3	3	3	2	3	3	3	3
2	1	2	3	1	4	0	1	1	1	1	1	2	1	2	1	1	5	1	2	2	5	1	1	1	1	5	5	5	1	5	5	2	2	2	2	4	4	4	2	1	1	2	3	1	3	3	1	5	5
2	1	2	7	1	4	0	1	1	1	1	2	1	1	1	2	1	4	1	1	4	4	4	4	4	4	4	5	5	5	5	5	5	4	4	4	5	5	5	1	4	1	1	1	2	1	3	1	5	4
1	1	3	6	1	4	0	1	1	1	2	2	2	2	2	4	2	3	4	3	3	3	3	3	3	3	3	3	5	2	4	4	1	1	1	1	4	1	1	3	1	3	4	1	4	3	3	3	1	1
2	2	2	3	1	7	1	1	1	1	2	2	2	1	2	3	4	1	1	4	3	4	3	3	4	3	4	4	2	2	4	3	1	3	3	3	5	5	3	2	3	4	2	3	1	2	5	3	3	3
2	2	2	1	1	7	1	1	1	1	2	2	2	2	2	3	3	3	3	3	3	3	3	3	3	3	3	3	5	4	3	4	2	1	5	1	5	5	5	1	1	1	2	1	2	3	5	3	3	4
1	1	2	3	2	1	0	1	1	1	2	2	2	1	2	5	3	5	3	3	3	4	3	3	4	5	5	5	5	2	3	5	1	3	4	4	5	5	5	1	1	1	1	3	3	1	3	5	1	5
2	1	2	6	2	4	0	1	1	1	2	2	2	2	2	2	3	2	1	1	2	2	2	2	2	2	4	4	2	1	5	4	2	1	1	1	4	4	4	1	1	1	4	3	4	1	2	4	4	2
1	1	2	2	1	6	1	1	1	1	2	1	2	2	2	3	4	4	5	1	2	3	4	4	4	4	5	5	3	2	5	3	4	4	4	4	5	4	4	1	4	4	3	2	4	5	5	1	4	4
1	2	2	6	2	4	0	1	1	1	2	1	2	2	2	3	4	4	3	4	4	3	2	4	4	4	3	3	5	2	2	2	2	2	2	2	2	3	3	2	2	3	2	2	4	3	3	3	4	4
2	1	2	3	2	4	0	1	1	2	2	2	2	2	2	3	4	1	4	2	2	4	4	4	4	4	2	2	2	1	5	5	3	1	2	4	4	5	4	1	1	4	4	3	3	1	2	2	5	5
1	2	2	3	1	7	1	1	1	1	2	2	2	1	1	5	1	2	1	2	3	2	2	1	2	2	4	4	4	2	2	2	2	2	1	2	2	2	2	2	4	4	1	4	2	2	2	5	2	3
1	1	2	3	1	4	0	2	1	1	1	2	2	2	2	3	3	4	4	3	2	4	4	3	5	4	5	5	3	3	3	3	1	1	1	1	5	5	5	1	1	1	1	1	1	3	3	5	5	5
2	2	2	3	2	4	0	1	1	1	2	2	1	1	2	3	3	3	3	4	4	3	3	3	3	4	3	5	4	4	4	4	3	3	3	3	4	4	2	3	3	3	2	2	1	1	3	3	3	3
2	2	2	3	1	7	1	1	1	1	2	1	2	1	2	1	1	2	3	2	2	2	2	2	2	2	1	1	4	3	1	5	1	2	4	1	1	2	5	3	1	4	2	2	4	5	2	3	1	2
2	2	2	6	1	7	1	1	1	1	1	1	2	1	2	3	3	3	3	3	3	2	2	2	2	2	2	2	2	2	3	4	3	3	3	3	3	3	3	3	3	3	3	3	3	4	2	2	3	3
2	2	2	7	1	7	1	1	1	1	2	1	2	1	2	3	4	5	5	5	5	4	2	4	3	5	4	3	5	1	3	5	5	2	5	5	5	4	5	1	3	4	2	1	1	5	1	5	5	5
1	2	2	2	1	4	0	1	1	1	1	2	1	2	2	3	3	1	1	3	3	3	3	1	1	1	4	1	3	3	3	3	1	3	3	3	3	3	3	3	3	3	3	3	3	5	4	4	3	3
1	2	2	7	1	7	1	1	1	1	2	1	2	2	1	2	4	4	4	2	2	4	2	2	2	2	2	2	1	2	4	4	5	4	2	2	4	4	4	4	4	4	4	4	4	1	4	4	4	4
1	2	2	2	1	7	1	1	1	1	2	1	2	1	2	4	4	4	4	2	2	2	4	3	2	2	4	2	4	2	5	4	4	4	4	4	4	4	4	2	2	4	2	2	2	2	2	5	4	4
1	1	2	2	1	7	1	1	1	1	1	1	2	1	2	5	3	2	2	1	1	3	3	3	2	5	5	5	5	4	4	5	1	1	3	4	3	1	3	4	1	1	4	1	3	1	2	1	2	5
1	2	2	3	2	5	0	1	1	1	2	2	2	2	2	5	1	5	5	1	3	5	5	5	5	5	5	5	5	1	5	5	5	5	5	5	5	5	5	1	1	1	1	1	1	1	1	4	5	5
2	2	2	1	2	1	0	1	1	1	2	2	2	1	1	3	3	3	3	3	3	4	3	3	3	3	3	3	4	2	4	2	1	1	1	3	3	3	3	3	3	4	3	3	3	1	3	3	3	3
1	2	3	5	2	3	1	2	1	2	2	1	2	1	1	3	4	4	4	2	2	2	2	2	3	2	3	3	1	2	5	4	4	4	4	4	4	4	4	3	3	3	4	3	4	2	5	5	3	4
1	1	2	3	1	6	1	1	1	1	2	1	2	2	2	3	1	3	5	3	1	5	3	3	3	3	3	3	3	3	3	3	3	3	3	3	5	3	3	3	3	3	3	3	3	1	5	5	3	3
2	1	3	5	1	6	1	1	1	1	1	1	2	1	2	3	3	3	3	3	3	3	3	3	3	3	3	3	5	4	1	4	1	1	5	5	5	1	5	1	1	1	1	3	3	3	3	3	5	5
1	1	2	3	1	4	0	1	1	1	2	2	2	2	2	5	1	1	1	5	5	3	3	3	3	3	3	3	1	1	5	5	1	1	1	1	1	1	1	1	1	1	1	1	1	5	5	1	3	3
2	1	2	3	2	4	0	1	1	1	2	2	2	2	2	4	3	4	4	3	4	3	3	2	2	2	4	4	4	3	3	3	2	1	1	1	3	2	3	2	2	3	2	2	2	2	3	5	3	3
1	1	2	3	2	4	0	1	1	2	2	2	2	2	2	5	4	5	4	5	5	1	1	1	1	1	5	5	5	5	5	4	4	1	1	1	5	5	5	1	1	1	4	1	1	1	5	1	1	4
1	1	2	3	1	2	2	1	1	1	1	2	2	1	2	3	3	3	3	3	3	4	3	3	4	3	5	5	3	3	3	3	3	3	3	3	3	3	3	4	4	3	4	3	3	3	3	5	3	3
1	1	2	3	1	6	1	2	1	1	2	1	2	1	1	3	4	5	5	1	3	3	4	4	4	5	5	5	3	2	5	3	3	3	5	4	5	4	4	1	4	3	3	4	1	2	3	1	4	4
1	1	2	6	1	4	0	1	1	1	2	1	2	2	2	3	3	3	3	3	3	4	4	4	4	4	2	2	5	2	4	4	4	4	4	3	4	4	4	1	1	1	1	1	1	4	3	3	4	4
1	1	2	2	1	4	0	1	1	1	1	2	2	1	2	1	4	5	4	3	3	2	5	5	3	5	5	5	5	3	5	4	4	3	2	3	5	3	4	3	4	1	3	3	2	5	4	1	4	4
1	2	2	2	1	7	1	1	1	1	2	2	2	2	2	4	4	4	4	3	3	3	3	3	3	4	4	4	5	1	5	5	5	5	5	5	4	3	4	1	1	1	1	3	1	1	1	1	5	5
2	2	3	5	1	7	1	1	1	1	2	2	1	2	2	2	1	4	2	5	5	4	1	1	1	1	4	4	5	2	4	5	5	1	1	2	1	2	4	2	4	1	2	3	4	5	3	3	1	1
2	2	2	3	1	7	1	1	2	1	2	2	2	1	2	3	4	5	5	1	2	5	5	5	5	5	5	5	1	1	5	5	5	5	4	5	5	5	5	4	1	1	1	1	1	1	1	1	4	5
2	1	3	5	2	5	0	2	2	1	2	2	2	1	2	4	4	4	4	4	4	4	3	2	2	4	4	4	2	4	4	4	4	4	4	4	4	4	4	2	2	4	2	2	2	4	5	5	2	2
2	2	2	5	1	7	1	1	1	1	2	1	2	2	2	2	4	4	4	2	2	4	2	2	4	4	4	2	4	2	4	4	4	4	4	4	4	4	4	2	2	4	4	4	2	1	5	5	4	4
2	2	2	3	1	1	0	2	1	1	2	2	2	1	1	4	3	4	4	3	3	3	3	3	3	4	4	4	5	2	4	4	4	4	4	4	4	1	4	1	1	4	1	1	3	3	3	5	4	3
1	2	2	3	1	7	1	1	1	1	2	2	2	1	2	1	1	1	5	1	2	5	5	5	4	3	4	5	5	2	2	4	4	1	2	2	4	4	2	1	4	4	1	2	1	3	3	3	5	5
2	2	2	3	1	4	0	1	1	1	2	1	2	2	2	4	4	4	4	4	4	3	3	3	3	3	3	3	4	2	4	4	4	4	4	4	2	4	4	4	4	4	4	4	4	3	5	1	4	4
2	1	2	3	1	4	0	1	1	1	2	2	2	2	2	3	2	4	1	5	3	1	2	2	1	1	1	5	1	1	5	3	1	1	1	1	5	2	1	3	4	1	1	4	1	5	4	4	2	1
2	2	3	3	1	8	2	1	1	1	1	2	2	2	2	3	1	3	3	3	3	3	3	3	3	3	3	3	5	5	5	5	5	1	5	5	5	5	5	1	1	1	1	1	1	3	3	3	5	5
2	2	2	2	1	7	1	1	1	1	2	2	2	2	2	3	2	3	2	3	3	3	4	3	3	5	4	5	2	2	4	4	1	2	2	2	3	2	2	3	3	1	2	3	3	1	3	5	1	2
2	2	2	2	1	7	1	1	1	1	1	1	1	1	2	4	1	2	2	5	4	1	2	3	3	3	1	1	3	4	1	1	3	3	3	3	1	5	1	3	1	1	3	3	3	5	4	2	1	1
1	1	2	3	1	6	1	1	1	1	2	2	2	2	2	1	1	1	5	1	1	1	2	1	1	1	5	5	3	3	4	4	3	1	1	1	1	1	1	1	1	1	1	1	1	5	4	4	3	5
2	2	2	3	1	7	1	1	1	1	1	1	2	1	2	5	1	3	4	5	3	3	2	3	3	3	4	4	5	5	1	1	2	4	4	4	4	4	3	1	2	1	3	1	3	3	3	5	2	3
2	2	2	3	1	7	1	1	1	1	1	2	2	1	2	4	1	4	4	1	3	4	5	5	3	3	4	3	5	1	5	5	1	3	3	3	4	5	4	1	2	1	1	3	3	3	3	3	3	3
2	1	2	6	1	4	0	1	1	1	2	1	2	2	2	3	3	3	3	3	3	3	3	3	3	3	5	3	3	3	3	3	3	3	3	3	3	3	3	3	3	3	3	3	3	3	3	3	3	3
2	2	3	7	2	5	0	1	1	1	2	2	2	1	2	3	1	2	3	1	3	3	2	2	2	4	3	5	5	5	5	4	1	1	3	3	1	3	1	3	1	1	4	4	3	1	4	1	5	2
2	2	2	2	1	8	2	2	1	1	2	2	2	2	2	5	4	2	2	4	1	1	4	1	4	4	4	5	5	1	5	5	4	2	2	2	2	2	4	1	2	1	1	2	4	1	2	3	5	2
2	2	2	2	1	7	1	2	1	1	2	1	1	1	1	4	3	2	3	3	4	2	4	3	4	4	3	2	2	2	3	3	2	2	1	2	3	2	2	3	3	2	3	3	3	3	3	3	2	3
1	1	2	2	1	4	0	1	1	1	2	1	2	1	2	3	3	3	4	2	3	4	3	3	3	4	4	3	4	4	4	4	4	2	2	2	4	4	4	2	4	4	4	4	4	2	2	3	4	4
2	1	2	3	2	4	0	1	1	1	2	2	2	2	2	4	3	3	3	3	3	3	3	3	3	3	4	4	4	3	3	4	4	3	3	3	3	4	4	3	3	4	3	2	3	2	3	5	2	3
2	1	2	2	2	6	1	1	1	1	1	1	2	1	1	4	2	2	2	4	2	2	2	2	2	2	2	4	5	2	3	3	4	4	4	4	4	4	4	2	4	4	4	4	4	4	2	2	4	4
2	2	2	2	1	7	1	1	1	1	2	1	2	2	2	5	1	1	1	5	5	1	1	1	1	1	5	5	5	5	1	1	1	1	1	1	1	1	1	1	1	1	1	1	1	4	2	2	1	1
1	1	2	3	2	4	0	1	1	1	2	1	1	1	1	5	2	5	4	5	5	3	3	3	3	3	5	5	4	2	4	4	4	3	2	2	4	2	4	1	1	4	2	2	1	5	4	1	1	2
2	1	2	3	2	5	0	1	1	1	2	2	2	2	2	3	3	4	3	3	3	3	4	3	3	4	4	4	4	3	3	4	3	3	2	3	4	3	4	2	3	3	2	3	3	4	3	5	4	4
1	2	2	3	1	7	1	2	1	1	2	2	2	1	2	4	4	4	4	5	5	2	1	1	2	3	4	4	5	4	1	5	4	2	4	5	4	4	4	2	3	1	4	3	1	2	3	1	5	3
1	1	2	5	1	4	0	1	1	1	2	2	2	1	1	2	1	3	4	3	3	3	3	2	1	3	4	3	5	4	5	5	5	1	3	3	5	5	4	3	3	4	3	3	1	5	2	4	3	4
1	1	2	3	2	4	0	1	1	2	1	2	2	2	2	2	1	5	5	3	3	5	5	4	4	5	5	5	4	3	4	4	4	4	4	4	4	4	4	1	4	2	1	3	3	5	1	1	5	5
2	2	2	3	1	7	1	1	1	1	2	1	2	2	2	5	1	1	1	5	5	1	1	1	1	1	1	1	5	5	1	1	1	1	1	1	1	1	1	3	3	3	3	3	3	5	4	4	1	1
2	2	2	3	2	4	0	1	1	1	2	2	2	2	2	3	3	3	3	3	3	4	4	3	4	3	4	5	5	2	1	1	1	1	1	1	1	1	1	1	4	1	1	4	4	1	4	5	1	1
2	1	2	3	2	6	1	1	1	1	2	2	2	1	1	3	1	5	5	1	1	3	1	3	5	5	4	4	5	3	5	5	5	5	5	5	3	5	5	3	1	1	1	3	3	2	5	5	3	5
2	2	2	3	1	7	1	2	1	1	2	2	2	2	2	5	4	2	2	1	2	1	4	1	2	2	4	5	5	1	5	5	4	2	2	2	2	5	4	1	2	1	1	1	2	1	2	5	5	4
2	1	2	1	2	4	0	1	1	1	2	2	2	1	2	5	4	2	5	5	5	4	3	4	4	4	5	5	2	2	4	2	2	2	4	4	5	4	5	1	1	1	1	1	2	4	2	1	3	3
1	1	3	7	2	4	0	1	1	1	2	2	2	1	2	4	2	2	2	4	4	2	4	4	4	4	4	4	4	2	3	4	2	2	2	2	2	2	4	2	2	4	2	2	2	4	2	5	4	4
2	1	2	1	2	6	1	1	1	1	2	1	2	2	2	5	1	1	5	5	5	2	3	5	5	5	3	4	1	2	1	1	4	5	1	1	5	4	1	1	3	4	4	1	1	5	4	5	1	3
1	1	2	2	1	4	0	1	1	1	2	2	2	1	2	2	4	2	2	1	1	4	5	5	4	5	1	1	4	1	5	5	2	2	2	2	4	4	4	1	4	4	4	3	4	1	1	5	3	4
2	1	2	2	2	4	0	2	1	1	2	2	2	2	2	1	1	5	5	1	1	3	4	3	4	4	4	4	5	5	1	1	5	5	5	5	5	5	5	1	1	1	1	1	1	2	5	5	5	1
2	1	2	2	1	7	1	1	2	1	1	1	2	2	2	3	1	2	3	2	1	3	4	1	5	3	3	5	3	4	5	1	3	5	1	3	3	5	2	1	3	1	2	4	1	5	4	4	3	1
2	2	3	3	2	7	1	1	1	2	2	2	2	2	1	5	1	5	5	5	5	5	5	5	5	5	5	5	5	1	5	5	5	5	5	5	5	3	5	1	1	4	1	1	1	1	1	1	1	1
1	1	2	1	1	4	0	1	1	1	1	2	2	2	2	1	1	5	5	1	1	5	5	5	5	5	1	2	1	1	5	5	2	2	2	2	5	5	5	1	1	1	1	1	1	1	1	1	5	5
2	1	2	1	2	2	2	1	1	1	1	1	2	2	2	4	1	4	4	5	5	4	5	5	5	5	4	4	4	2	5	5	5	4	5	5	5	5	5	1	2	4	1	1	1	5	5	1	5	5
2	1	2	3	2	4	0	1	1	1	2	2	2	1	2	3	1	5	5	5	5	5	5	5	5	5	5	5	5	1	3	5	3	3	3	3	5	5	5	1	1	3	3	1	1	5	1	4	5	5
1	2	2	2	1	7	1	1	1	1	1	2	2	2	2	4	2	4	4	2	4	2	4	4	4	4	4	4	2	2	4	3	4	4	4	3	2	2	2	4	4	4	2	4	2	4	5	2	2	2
2	2	3	7	2	4	0	1	1	1	2	2	2	1	2	4	4	1	4	3	5	4	4	4	4	4	4	4	5	5	1	4	4	4	4	4	4	4	4	2	2	1	1	1	1	2	5	5	4	4
1	1	3	5	1	6	1	1	1	1	2	2	2	2	2	5	1	5	5	1	5	5	5	5	5	5	5	5	5	2	5	5	5	2	4	4	5	5	5	1	1	2	1	1	1	1	1	1	1	4
1	1	3	7	1	4	0	2	1	1	2	2	2	1	2	1	4	5	5	2	3	4	4	4	4	5	5	5	1	5	5	5	5	5	5	5	5	5	5	2	4	1	2	4	1	5	5	3	5	4
1	1	3	7	1	4	0	1	1	1	2	2	2	2	2	3	1	3	3	3	3	4	3	4	4	4	4	5	3	1	5	4	4	5	5	5	5	3	5	1	2	2	4	3	1	1	5	1	4	5
2	1	2	2	1	4	0	1	1	2	1	1	2	2	2	4	1	2	3	2	5	4	4	5	5	5	2	3	3	5	2	4	3	1	2	4	1	4	1	2	1	1	2	1	3	5	3	3	2	1
2	1	2	3	2	6	1	2	1	1	2	2	2	2	2	1	4	1	4	5	5	4	4	1	2	4	5	4	1	2	4	2	5	4	2	2	5	2	2	1	2	1	4	2	1	1	2	2	2	5
1	1	2	2	1	6	1	1	1	1	2	2	2	1	2	5	1	5	5	5	5	5	5	5	5	5	5	5	5	5	5	5	5	5	5	5	5	4	5	1	4	1	1	1	1	5	5	5	5	5
2	1	2	6	1	4	0	1	1	1	1	1	2	1	1	3	3	3	3	3	3	3	3	3	3	3	3	3	3	3	3	3	3	3	3	3	3	3	3	3	3	3	3	3	3	5	4	4	3	3
2	1	2	3	1	4	0	1	1	2	2	2	2	1	2	4	1	1	1	4	5	1	1	1	1	1	2	1	5	5	1	1	1	1	1	1	1	2	1	2	2	1	2	2	2	4	4	4	2	1
1	1	2	3	1	6	1	1	2	2	2	2	2	2	2	5	4	4	4	3	5	3	3	3	3	3	4	5	5	2	4	5	2	1	1	1	1	5	5	1	1	4	1	1	4	5	5	2	4	4
2	2	3	7	2	5	0	1	1	1	2	2	2	1	2	2	3	3	3	5	5	3	4	4	4	4	4	3	2	2	4	5	5	2	4	4	5	4	4	1	2	4	1	3	3	4	3	5	5	5
2	2	2	3	2	7	1	1	1	1	1	1	2	2	2	4	4	4	2	5	5	4	4	2	2	4	4	2	2	2	2	5	5	4	4	5	4	5	4	2	2	2	2	2	1	4	3	2	4	3
1	1	2	2	2	6	1	1	1	1	2	1	2	1	2	2	4	1	1	2	5	4	4	4	4	4	4	4	5	2	4	5	2	2	2	1	5	1	4	1	1	4	4	1	4	1	5	1	1	1
2	2	2	3	1	7	1	1	2	1	2	2	1	2	2	3	4	2	4	4	4	4	5	1	4	5	4	2	5	1	1	4	3	2	1	2	2	2	1	2	3	4	1	4	4	5	5	5	3	4
1	1	2	3	1	4	0	1	1	1	1	2	2	2	2	5	1	5	1	1	1	5	5	5	5	1	1	5	2	1	5	5	5	1	5	5	1	5	5	1	1	1	1	1	1	2	2	5	1	5
1	1	2	3	1	6	1	1	1	1	2	2	2	2	2	5	4	4	3	3	5	3	3	3	3	3	4	5	5	2	4	5	1	1	1	1	4	5	5	1	1	4	4	1	1	5	5	2	4	4
2	1	2	3	2	6	1	1	1	1	2	2	2	1	2	3	4	4	4	2	3	3	4	4	3	4	4	4	2	1	2	4	4	2	4	4	4	3	4	2	2	4	3	2	2	2	3	5	3	4
2	2	2	3	2	7	1	1	1	2	1	1	2	2	2	1	3	3	3	3	3	3	2	2	3	3	5	5	5	1	5	5	5	3	4	4	3	2	2	2	4	1	3	3	1	3	3	5	4	2
2	2	2	3	1	7	1	1	1	1	1	2	2	1	2	2	4	4	4	3	5	4	4	4	3	1	3	5	5	1	5	4	4	1	4	4	4	2	4	1	2	3	2	1	3	5	4	5	1	1
1	2	2	4	1	7	1	1	1	1	2	1	2	1	1	5	3	4	3	3	3	1	3	3	3	3	4	5	5	2	3	5	4	5	1	5	5	4	5	1	2	3	4	2	2	5	3	5	1	4
1	1	2	6	1	4	0	1	1	1	1	2	2	2	2	3	3	3	3	3	3	3	3	3	3	3	3	3	3	3	3	3	3	3	3	3	3	3	3	3	3	3	3	3	3	3	3	3	3	3
2	1	2	3	2	4	0	1	1	1	2	2	2	1	2	3	3	5	1	3	3	3	1	1	1	3	4	4	5	3	3	3	1	3	1	1	3	1	1	1	1	1	1	1	1	2	2	5	3	3
2	1	2	7	1	2	2	1	2	1	2	1	2	1	2	2	1	5	4	4	1	5	4	4	4	4	2	1	5	2	4	2	4	2	2	4	2	4	2	4	1	1	3	4	1	2	5	1	4	5
2	2	2	6	1	7	1	1	1	1	2	1	2	1	1	2	1	1	1	1	1	2	1	1	1	1	5	5	5	5	1	4	5	5	5	4	4	1	4	1	1	1	1	1	4	4	1	4	1	1
2	2	2	3	1	7	1	1	1	2	1	1	2	1	1	5	4	5	2	5	3	4	4	5	4	5	4	4	5	1	5	4	2	4	5	5	4	2	4	4	4	1	1	2	4	4	5	5	4	5
1	2	2	3	1	1	0	1	1	1	1	1	2	2	2	5	1	4	1	5	5	1	1	1	1	1	1	1	5	5	1	2	2	1	1	1	1	1	1	1	1	4	1	2	4	5	3	3	1	2
2	2	1	6	2	5	0	1	1	1	2	1	1	2	1	5	1	5	5	1	5	3	3	3	3	3	1	5	5	5	1	1	3	1	1	1	1	3	3	1	1	3	2	3	3	5	4	4	1	2
2	1	3	5	2	2	2	1	1	1	1	2	2	2	2	5	1	5	4	2	5	4	5	4	4	4	4	4	5	1	5	4	4	4	4	4	4	4	4	1	1	1	1	1	1	5	4	2	4	4
2	1	2	2	2	5	0	1	1	1	2	2	2	2	2	5	4	4	4	5	5	4	4	4	4	4	5	5	4	4	4	4	4	4	4	4	5	4	4	1	1	4	4	1	2	5	5	5	4	4
1	2	1	2	2	7	1	1	1	2	2	2	2	2	1	5	1	5	5	5	1	3	2	1	4	5	3	1	5	1	5	5	1	1	2	1	4	2	1	4	2	4	2	4	4	5	2	5	3	1
2	1	2	3	2	2	2	1	2	1	1	2	2	2	2	3	4	4	4	2	5	4	4	4	4	4	2	4	5	2	4	4	4	2	4	4	4	4	4	4	4	1	2	2	1	5	5	5	3	4
2	2	2	3	1	3	1	1	1	1	2	2	2	2	2	3	3	3	3	3	3	4	4	3	3	4	4	4	4	2	4	4	2	2	2	2	4	4	4	2	4	4	1	1	1	2	5	5	2	4
2	2	2	2	2	8	2	2	1	1	2	2	2	2	2	3	3	3	3	3	3	3	3	3	3	3	3	3	3	2	4	4	3	3	3	3	3	3	3	3	3	3	3	3	3	3	3	3	3	3
2	2	2	6	1	7	1	2	1	2	2	1	2	1	2	2	4	2	2	3	2	4	4	3	2	2	4	4	2	2	2	4	4	2	4	4	4	5	5	1	4	4	2	4	2	4	5	5	3	2
1	2	3	5	2	7	1	1	2	1	2	2	2	2	2	5	2	4	3	3	2	4	4	4	3	4	1	2	4	2	4	4	2	3	3	4	1	4	3	1	3	3	4	4	1	5	2	5	3	4
2	2	2	7	2	5	0	1	1	1	2	1	2	2	2	4	1	4	4	4	5	3	3	3	3	3	4	3	5	2	4	5	4	1	1	5	5	5	5	1	1	4	3	3	2	2	3	3	4	4
2	1	2	3	2	6	1	2	1	1	2	1	2	2	2	5	3	4	5	1	1	4	5	5	2	2	4	5	4	5	5	5	1	3	1	2	1	2	4	1	1	2	4	4	4	5	4	4	1	1
1	1	2	3	1	6	1	2	1	1	2	2	2	2	2	2	2	4	2	2	2	3	2	2	2	2	4	1	3	1	5	5	5	5	5	3	4	4	4	2	4	4	2	4	2	4	2	4	4	4
1	1	2	3	2	6	1	1	1	1	1	2	2	2	2	5	4	4	2	4	5	4	4	4	4	4	4	4	2	2	4	4	4	1	1	4	4	4	4	1	4	2	2	2	2	2	5	4	1	1
2	2	1	6	2	4	0	2	1	1	2	1	2	2	1	1	3	4	5	3	3	3	1	1	1	1	5	5	5	1	1	5	5	5	5	1	1	1	5	1	1	1	1	1	4	1	4	1	1	1
2	2	3	5	2	5	0	1	1	1	1	2	1	2	2	3	3	3	3	3	3	1	3	3	3	3	5	5	5	2	4	4	3	3	3	3	3	3	3	1	3	1	1	3	3	3	1	3	3	3
2	1	2	3	1	2	2	2	1	1	2	1	2	1	2	4	4	4	2	2	4	4	2	2	2	2	4	4	4	5	2	2	4	4	4	4	4	4	4	4	4	2	4	4	2	5	5	5	4	4
2	2	2	7	2	3	1	1	1	1	2	2	2	2	2	4	1	5	5	3	1	4	5	5	5	5	4	5	1	1	5	4	4	3	3	3	5	5	5	1	1	3	3	2	1	5	1	1	5	5
1	2	2	2	1	4	0	1	1	1	2	2	2	2	2	4	4	4	3	3	3	4	4	4	4	4	4	4	4	2	4	4	4	3	4	4	4	4	4	2	2	2	2	2	2	5	5	5	4	4
1	1	2	4	1	4	0	1	1	1	1	2	2	2	2	1	1	5	1	5	5	5	3	3	3	3	4	5	5	1	5	5	5	5	5	5	5	5	5	1	1	1	3	1	1	5	1	5	3	4
1	2	2	3	1	7	1	1	1	1	1	2	2	2	2	1	1	5	5	5	5	5	5	5	5	5	5	5	4	5	5	5	5	1	5	5	5	5	5	1	1	1	1	1	1	5	1	1	5	1
2	2	2	3	1	7	1	1	1	1	2	1	2	1	2	2	4	4	4	4	4	4	4	4	4	4	4	4	2	2	4	4	4	4	4	4	4	4	4	2	4	4	4	2	2	4	5	5	4	4
2	1	2	6	1	4	0	1	1	1	2	2	2	2	2	2	3	3	3	3	5	3	3	4	3	3	3	5	5	3	5	5	3	3	3	3	3	3	3	4	4	1	2	4	3	3	5	3	4	4
2	2	2	3	1	2	2	2	2	1	1	1	2	1	2	5	1	3	5	5	1	5	1	4	2	5	5	4	4	3	1	5	1	3	5	2	3	1	5	1	4	2	3	1	1	1	3	4	1	4
1	2	3	5	1	4	0	2	1	1	2	2	2	2	2	2	3	2	2	3	3	2	2	4	1	4	3	4	5	4	4	4	4	2	3	3	4	3	5	1	2	4	2	2	1	3	3	3	5	4
2	1	2	1	2	4	0	1	1	1	2	2	2	2	2	4	4	3	4	1	3	3	4	3	3	3	3	2	2	2	2	3	2	3	1	3	5	4	5	1	2	1	1	1	1	4	5	5	3	4
1	1	2	2	1	4	0	2	1	1	2	1	2	2	1	5	4	3	3	3	3	3	3	3	3	3	4	4	5	2	3	4	4	3	4	4	4	4	3	1	1	4	3	3	1	3	3	3	3	3
2	2	2	3	2	7	1	2	1	1	1	2	2	2	2	5	4	4	2	4	5	4	4	4	4	4	4	4	2	2	4	4	4	1	1	4	3	4	3	2	1	2	2	2	2	2	5	4	1	1
1	1	2	4	1	4	0	1	1	1	2	2	2	2	2	2	4	3	3	5	5	4	4	4	4	4	1	2	4	2	4	4	2	2	2	2	4	4	4	1	4	4	2	3	4	5	5	2	3	3
2	2	2	3	1	7	1	1	1	1	2	1	2	1	1	3	3	3	3	3	3	4	4	3	3	4	4	4	4	2	4	4	2	2	2	2	4	4	4	2	4	4	1	1	1	2	5	5	2	4
2	1	2	2	2	4	0	1	2	2	2	2	2	2	2	5	1	4	4	2	5	4	4	4	1	2	4	4	5	4	4	5	1	1	1	1	1	1	1	1	1	2	1	1	1	5	5	5	1	1
2	1	3	5	1	6	1	1	1	1	2	2	2	2	2	5	4	4	3	5	5	4	4	4	4	4	4	4	5	2	4	5	1	1	1	1	5	5	5	2	4	4	1	2	1	4	5	2	4	4
2	1	2	2	1	4	0	1	1	1	2	1	2	2	2	1	1	5	1	3	3	5	3	3	3	3	4	4	5	2	5	4	4	3	4	4	4	3	4	1	3	4	3	4	1	3	3	3	5	5
2	1	2	3	2	6	1	1	1	1	2	2	2	2	2	5	1	5	4	4	5	4	5	1	1	1	1	1	5	2	5	1	4	4	4	4	4	4	4	1	1	1	1	4	1	5	4	4	1	1
1	1	2	3	1	6	1	1	1	1	2	1	2	2	2	4	4	5	5	1	5	4	1	4	5	5	1	4	5	5	1	1	5	4	5	5	1	5	5	1	2	2	2	2	2	4	2	5	4	4
2	2	2	1	1	7	1	1	1	1	1	1	2	2	2	3	3	3	4	2	3	1	2	1	3	2	2	1	5	4	1	3	1	1	2	1	3	3	3	3	3	3	4	4	4	4	4	4	3	3
2	1	2	1	1	6	1	1	1	1	2	2	2	2	2	5	1	3	3	3	3	3	3	3	3	5	5	3	3	3	3	3	3	3	3	3	3	3	3	3	3	3	3	3	3	3	3	3	3	3
1	2	2	3	2	4	0	1	1	1	1	2	2	2	2	3	3	3	3	3	3	3	3	3	3	3	3	3	3	3	3	3	3	3	3	3	3	3	3	3	3	3	3	3	3	4	4	2	3	3
2	2	2	2	1	4	0	1	1	1	2	2	2	2	2	3	1	2	3	4	2	2	1	3	3	3	1	3	3	3	3	3	3	3	3	3	3	3	3	3	3	3	3	3	3	4	2	3	3	2
1	2	2	7	1	4	0	1	1	1	2	2	2	1	2	3	3	3	3	4	3	3	3	3	3	3	3	4	1	3	3	4	3	3	3	3	3	2	4	2	3	1	2	3	3	5	3	3	3	2
1	2	3	5	2	5	0	1	1	2	2	1	1	1	2	5	1	5	5	5	5	5	5	5	5	5	5	5	5	5	1	1	4	3	1	1	5	5	5	1	1	1	1	1	1	5	1	1	1	1
2	2	2	6	1	4	0	1	1	1	1	2	2	2	2	3	4	3	2	3	5	4	4	4	4	4	4	4	3	3	3	3	3	3	3	3	1	3	4	4	4	4	2	4	4	5	5	5	3	4
2	2	2	6	1	7	1	1	1	2	2	2	2	1	1	5	2	4	3	1	4	2	2	2	2	2	4	4	5	2	2	2	2	2	1	1	1	1	4	2	2	1	4	1	2	2	2	2	1	4
2	1	3	5	2	6	1	1	1	1	1	1	2	1	2	5	4	4	4	5	3	4	4	4	4	4	2	4	5	4	5	5	5	4	4	4	2	2	2	2	2	3	2	2	2	4	5	5	4	4
2	2	2	6	1	4	0	1	2	1	2	2	2	2	2	2	4	5	3	3	5	4	4	4	4	5	5	4	3	3	5	4	3	3	3	3	5	4	5	1	4	3	3	3	3	5	3	1	5	5
1	1	2	2	1	6	1	1	1	1	2	1	2	2	2	5	3	3	3	3	3	3	3	3	3	3	5	3	3	3	3	3	3	3	3	3	3	3	3	3	3	3	3	4	4	5	3	3	5	1
2	2	3	2	2	7	1	2	1	1	2	2	2	2	2	5	2	3	2	2	4	4	4	4	5	5	5	1	5	5	3	5	3	1	3	3	4	3	4	2	4	2	4	3	1	1	2	3	3	2
1	2	2	6	2	4	0	1	1	1	2	1	2	2	2	1	1	5	1	3	5	5	5	5	1	5	5	3	5	1	5	5	2	3	4	5	5	5	5	1	1	1	1	3	1	5	4	1	3	4
2	2	2	3	2	7	1	1	1	1	1	2	2	2	2	2	4	4	1	5	5	4	4	4	4	4	4	4	5	2	4	4	4	4	4	4	4	4	4	1	4	1	1	1	1	5	4	4	1	4
2	1	2	3	1	4	0	1	1	1	2	2	2	2	2	4	4	2	4	4	3	4	4	4	4	4	2	2	1	1	5	4	2	2	2	2	4	2	4	2	2	4	2	2	2	4	2	5	2	4
2	2	2	3	1	7	1	1	1	1	2	2	2	1	2	5	1	1	5	5	5	5	1	1	1	1	5	1	4	1	5	2	1	1	1	1	5	1	1	1	1	1	1	1	1	5	1	1	5	5
1	1	2	3	1	4	0	1	1	1	2	1	2	1	1	5	4	3	3	3	3	3	3	3	3	3	4	4	5	2	3	4	4	3	4	4	4	4	3	1	1	4	3	3	1	3	3	3	3	3
2	2	3	5	1	1	0	1	1	1	2	2	2	2	2	4	2	4	4	5	5	4	2	1	3	3	4	3	3	3	3	3	3	3	3	3	4	3	4	2	2	4	3	3	4	3	3	3	4	3
2	2	3	5	1	7	1	1	1	1	2	2	2	2	2	3	4	4	3	3	3	4	3	3	3	3	4	4	4	2	4	4	2	2	2	2	4	4	4	2	4	4	1	4	4	2	5	5	2	4
1	1	3	5	1	4	0	1	1	1	2	2	2	2	2	4	4	4	4	4	4	2	4	4	4	4	5	5	5	4	4	4	2	1	2	1	4	5	5	2	2	4	1	2	1	4	5	1	4	4
2	1	2	2	2	4	0	1	1	1	2	2	2	2	2	5	4	4	4	3	3	4	4	4	4	4	4	5	5	3	3	3	2	1	1	1	4	3	4	1	2	4	1	3	3	5	5	5	3	4
2	1	2	3	1	6	1	1	2	1	2	1	2	2	2	4	4	4	1	5	1	4	2	4	1	3	5	5	5	1	2	4	1	4	2	1	4	4	2	1	1	1	2	1	1	1	1	5	1	4
1	2	2	2	2	4	0	1	1	1	2	2	2	1	2	2	4	4	4	5	3	3	2	3	1	2	5	5	4	3	4	1	4	4	2	2	5	3	4	1	2	1	2	1	2	3	5	5	4	4
2	1	2	5	1	6	1	1	1	1	2	2	2	2	2	4	1	5	5	1	1	4	4	5	4	4	1	5	5	5	1	1	4	5	5	5	4	4	4	1	3	2	2	1	1	5	4	5	4	4
2	1	2	7	2	6	1	1	1	1	2	2	2	1	2	3	3	5	1	5	5	5	3	3	3	3	3	3	5	3	1	3	3	3	5	3	5	5	5	1	3	1	1	3	1	1	1	1	3	5
1	1	2	2	1	6	1	1	1	1	2	1	2	2	2	5	1	1	1	5	5	4	4	4	4	4	2	2	3	5	2	4	1	1	1	1	1	1	1	1	1	1	1	1	1	5	2	5	1	1
2	1	2	1	1	2	2	1	1	1	2	1	2	1	1	3	3	3	3	3	3	3	3	3	3	3	4	3	1	2	3	4	4	3	1	1	4	5	3	1	1	1	1	3	3	2	3	5	5	5
2	2	3	6	1	3	1	1	1	1	2	2	2	1	2	5	4	2	3	5	1	1	4	1	5	2	1	4	4	2	4	1	1	4	1	4	1	4	2	2	4	1	3	4	1	5	5	2	2	5
2	1	2	1	2	2	2	1	1	1	2	2	2	2	1	4	4	4	4	4	4	4	4	4	4	4	4	4	4	4	4	4	4	4	4	4	4	4	4	2	2	4	2	2	2	2	5	5	4	4
1	2	2	1	1	4	0	1	1	1	2	2	2	2	2	3	4	4	4	3	5	5	5	5	5	5	1	5	5	2	4	4	4	4	4	4	4	5	5	1	1	2	1	1	1	5	3	3	1	4
2	1	2	3	1	2	2	1	1	1	1	2	2	1	2	5	2	4	2	4	4	4	4	4	4	4	4	4	4	3	4	5	5	4	2	2	3	3	4	3	3	4	4	4	2	2	5	2	3	3
2	1	2	6	1	6	1	1	1	1	1	2	2	1	2	1	4	4	4	1	5	4	5	5	5	4	4	4	5	4	1	1	1	1	2	2	2	3	3	2	1	2	2	1	2	2	5	2	3	4
2	1	2	3	1	6	1	1	1	2	2	1	2	2	2	3	4	3	2	2	3	3	3	3	3	4	4	3	4	2	3	3	3	3	3	3	4	4	4	2	3	4	3	3	4	4	5	5	3	3
2	2	2	1	1	7	1	1	1	1	2	1	1	1	1	1	1	5	5	1	1	4	1	5	1	3	5	5	2	1	1	5	1	1	1	1	2	2	2	3	3	3	3	3	3	5	3	1	4	4
1	2	2	3	1	7	1	2	1	1	2	1	2	1	1	3	3	3	3	3	3	3	3	3	3	3	3	3	3	3	3	3	3	3	3	3	3	3	3	3	3	3	1	3	3	3	3	3	3	3
1	2	2	2	1	7	1	1	1	2	1	2	1	1	2	4	4	4	4	5	5	4	2	2	2	2	5	5	5	3	5	5	4	2	4	4	4	4	4	2	2	4	2	2	2	4	5	5	2	4
2	1	2	3	2	6	1	1	1	1	1	2	2	2	2	3	4	4	3	3	3	4	4	4	4	4	4	4	3	3	4	3	3	4	3	3	5	5	5	3	3	1	1	3	3	3	3	5	3	3
2	2	2	2	1	7	1	2	1	1	1	1	2	1	2	2	2	4	4	5	4	4	4	4	4	4	4	4	5	2	5	5	2	2	2	4	1	5	4	2	4	4	2	2	3	3	3	3	4	4
2	2	2	3	2	7	1	1	1	1	2	2	2	1	1	5	4	5	2	2	5	4	4	2	5	4	4	2	5	5	5	1	2	1	5	2	4	5	5	1	2	4	1	4	1	5	3	5	4	4
2	1	2	3	2	2	2	1	1	1	2	1	2	1	1	5	1	5	4	2	5	4	5	4	4	4	4	4	2	2	4	4	5	4	5	4	5	4	5	1	1	1	1	1	1	1	5	1	5	5
2	2	2	1	2	5	0	1	1	1	2	2	2	1	2	4	3	1	2	3	3	3	2	2	2	2	4	5	5	4	4	5	1	1	1	1	4	1	4	1	2	3	1	3	3	4	3	2	3	3
1	1	2	2	1	4	0	1	1	1	2	2	2	1	1	5	4	3	3	3	5	4	3	3	3	3	3	4	5	2	4	3	5	4	4	4	4	1	4	1	2	2	4	4	2	3	3	3	4	4
2	2	2	1	2	7	1	1	1	1	2	1	2	2	2	2	1	4	1	5	4	1	4	3	3	3	4	5	5	3	5	5	5	5	5	5	5	4	4	1	2	1	1	1	2	1	5	1	5	4
1	2	3	5	1	1	0	1	1	1	2	2	2	2	2	1	2	3	4	2	3	4	4	5	5	5	5	2	5	1	5	4	4	4	4	4	5	5	5	3	4	4	2	2	2	5	3	3	5	4
1	1	2	1	1	4	0	1	1	1	2	1	2	1	2	2	4	4	1	4	3	3	3	3	2	3	4	4	4	5	5	5	4	2	4	4	4	4	5	1	4	1	2	1	1	5	4	2	2	2
2	2	2	3	2	7	1	1	1	1	2	2	2	2	2	4	4	1	1	4	4	4	4	4	4	4	3	2	5	2	4	3	4	4	4	2	2	4	2	4	2	4	2	4	2	4	5	5	1	2
2	2	2	6	2	7	1	1	1	1	1	1	1	1	1	4	1	5	4	3	4	4	5	5	5	5	4	4	5	2	5	4	4	4	5	5	5	5	5	1	2	2	1	2	3	5	2	2	2	4
1	1	2	2	1	4	0	2	1	1	2	1	2	2	2	4	4	4	4	5	5	4	4	4	5	5	4	5	5	2	5	5	4	3	4	4	4	3	4	3	1	1	2	1	1	5	3	3	4	5
2	2	2	6	2	4	0	1	1	1	2	2	2	2	2	1	1	5	5	5	5	5	5	5	5	5	1	5	5	1	5	5	4	5	5	5	5	5	5	1	1	1	1	1	1	1	1	1	5	5
1	1	2	1	1	4	0	1	1	1	2	2	1	1	2	5	4	3	2	5	3	2	4	5	5	4	5	5	3	1	5	3	1	2	5	5	2	1	3	3	4	2	2	3	3	5	3	3	3	4
2	1	2	3	2	4	0	2	1	1	2	2	2	1	2	2	4	4	4	5	3	4	4	4	4	4	4	4	5	2	5	5	5	4	4	4	5	4	4	1	1	4	2	2	4	4	5	5	4	2
1	1	2	3	1	6	1	1	1	1	1	2	2	1	2	3	2	4	2	4	5	3	1	1	4	4	4	4	3	1	5	1	3	3	3	3	5	5	5	3	3	1	3	3	1	5	3	3	5	5
2	2	2	7	1	7	1	1	1	1	1	1	2	1	1	5	1	1	1	2	3	1	1	1	1	1	1	4	3	4	2	2	1	1	1	1	3	1	1	3	3	1	1	1	4	5	2	2	1	1
2	2	2	6	1	7	1	1	1	1	1	2	2	2	2	4	3	4	4	4	3	1	1	1	1	1	4	4	5	1	5	4	5	3	5	5	4	5	2	1	1	2	4	2	2	5	4	4	4	4
2	2	2	1	2	7	1	1	2	1	2	2	2	2	2	4	1	1	1	5	1	5	5	5	5	5	3	4	2	2	4	4	2	3	3	3	2	4	4	1	3	4	1	2	1	5	1	1	5	5
1	1	2	2	1	6	1	2	1	1	2	1	2	2	1	5	1	5	5	1	5	5	5	5	5	5	5	5	5	2	5	5	5	2	4	4	5	5	5	1	1	2	1	1	1	1	1	1	1	5
2	1	2	2	1	3	1	1	1	1	2	2	2	2	2	5	4	4	4	5	2	4	4	4	4	4	4	4	5	2	4	5	4	2	2	2	4	2	3	1	1	3	3	1	3	5	4	4	4	4
2	2	3	6	1	7	1	1	1	1	2	1	2	2	2	4	2	2	3	4	3	1	1	1	1	1	1	1	5	2	4	4	4	4	2	2	1	2	3	2	2	2	2	2	2	4	3	3	2	1
2	2	2	6	2	4	0	1	1	1	2	1	2	2	2	3	3	3	3	3	3	3	3	3	3	3	3	3	5	2	4	2	1	2	2	2	4	2	4	1	2	4	2	2	1	3	3	3	1	1
1	2	2	6	1	7	1	1	1	1	2	1	2	2	1	3	3	3	5	1	2	4	5	5	5	4	4	5	1	1	5	5	3	3	4	3	3	3	5	3	3	3	1	3	3	2	3	3	3	3
2	1	2	3	2	6	1	1	1	1	2	1	2	2	2	5	1	5	4	5	5	5	1	1	1	1	1	1	5	2	5	1	1	1	1	1	5	5	5	1	1	1	1	4	1	5	4	4	1	1
2	2	2	1	1	7	1	1	1	1	1	2	2	2	2	3	3	3	2	3	3	3	2	3	4	4	3	3	3	3	3	3	3	3	3	3	2	3	3	3	3	3	3	3	4	4	5	5	3	3
2	1	2	3	1	2	2	1	2	1	1	2	2	1	1	5	1	5	5	3	5	3	3	3	3	3	1	1	4	3	3	4	3	3	3	3	5	5	3	3	4	3	1	1	4	5	4	4	4	3
2	1	2	1	2	1	0	1	1	1	1	1	2	2	2	3	3	3	2	2	3	3	2	3	4	3	1	3	5	3	4	4	4	4	4	4	3	2	3	1	3	3	3	1	3	5	5	5	1	3
2	1	2	3	1	4	0	1	1	1	2	2	2	2	2	3	4	1	4	5	5	5	4	4	4	4	5	4	5	2	4	4	4	2	4	5	5	4	5	1	4	2	3	3	1	2	5	5	4	4
1	2	2	2	1	7	1	1	1	1	2	1	2	2	2	4	1	2	2	5	4	1	1	1	1	1	1	1	3	5	1	1	1	1	2	1	1	1	1	2	2	2	2	2	2	5	4	4	1	2
2	2	2	6	2	4	0	1	1	1	1	2	2	2	2	5	1	4	5	1	5	5	5	5	5	5	5	5	2	2	1	1	4	4	2	2	4	4	5	2	4	2	1	1	1	1	5	1	5	5
1	2	2	3	1	4	0	1	1	1	2	2	2	2	2	3	1	3	3	1	5	5	4	3	3	4	5	5	5	1	5	4	4	1	1	1	3	5	4	1	3	1	3	1	3	5	3	1	2	3
1	1	2	3	2	6	1	1	1	1	2	2	2	2	2	2	4	5	4	1	4	4	4	4	4	4	4	4	5	2	2	4	2	4	4	4	4	4	4	4	4	4	4	4	4	5	5	5	4	5
2	1	2	1	2	6	1	1	1	1	2	2	2	2	2	2	4	5	5	1	1	1	1	1	1	1	5	5	5	1	5	5	4	1	1	1	4	4	5	1	2	4	4	1	4	5	4	4	4	4
2	2	2	1	1	7	1	1	1	1	2	1	2	1	1	3	4	4	4	2	4	3	4	3	3	3	4	4	1	2	5	3	2	2	4	4	4	3	4	2	4	1	1	3	3	3	5	5	3	4
1	2	2	6	1	4	0	1	1	1	2	2	2	1	1	1	1	5	1	1	2	5	5	5	5	5	5	5	1	1	5	5	5	5	5	5	5	5	5	1	1	1	1	1	1	1	1	1	5	1
2	2	3	5	1	7	1	1	1	1	1	2	2	2	2	2	1	2	4	5	5	4	1	2	2	4	4	2	2	2	4	4	1	2	2	2	4	1	4	1	4	1	1	4	2	1	5	5	2	1
2	2	2	7	1	7	1	1	2	1	2	1	2	1	2	3	3	3	3	3	3	3	3	3	3	3	3	3	3	3	3	3	3	3	3	3	3	3	3	3	3	3	3	3	3	5	3	3	3	3
2	2	2	6	1	7	1	1	1	1	2	1	2	2	2	4	2	2	1	4	3	1	1	1	1	1	1	1	5	2	4	4	4	4	2	2	1	2	3	2	2	2	2	2	2	4	3	3	2	1
2	2	2	3	2	4	0	1	1	1	2	2	2	1	2	4	3	4	1	5	5	2	3	3	3	4	4	4	4	3	3	4	4	2	2	2	3	2	3	2	4	4	2	3	3	3	3	3	4	4
2	1	2	3	2	2	2	1	1	1	2	1	2	2	2	4	1	4	4	5	5	4	5	5	5	5	5	2	4	2	5	5	5	4	5	5	5	5	5	1	2	4	1	1	1	5	5	1	5	4
2	2	2	1	1	4	0	1	1	1	2	2	2	1	2	2	3	3	3	3	5	3	3	3	3	3	4	5	5	3	5	5	5	3	1	2	3	3	3	3	3	4	3	4	3	3	5	5	4	3
2	1	2	3	1	6	1	1	2	1	2	2	2	2	2	3	1	5	5	2	1	4	3	4	3	4	4	4	5	2	4	2	5	2	2	4	5	5	5	1	1	4	2	4	1	3	5	1	1	4
2	1	2	3	2	4	0	1	1	1	2	2	2	1	2	5	1	1	1	5	5	1	1	1	1	1	1	1	2	5	4	5	4	4	4	4	4	4	4	1	1	1	1	1	1	5	4	5	1	1
2	2	2	4	1	3	1	1	1	1	2	2	2	2	2	4	4	4	4	3	3	3	3	3	3	4	4	4	3	4	3	4	3	2	2	3	4	3	3	1	2	2	3	3	3	5	5	5	5	4
2	1	2	1	2	5	0	1	1	1	2	2	2	2	2	4	3	4	3	3	3	3	3	2	2	3	5	5	5	5	5	5	5	3	3	3	5	3	5	2	2	1	2	3	1	3	5	2	4	4
1	2	2	1	2	7	1	1	1	1	2	1	2	2	2	5	1	5	5	5	5	4	5	5	5	5	5	5	5	4	1	5	4	5	5	5	5	5	4	1	1	4	1	1	1	5	5	1	5	4
2	1	2	7	2	4	0	1	1	1	2	2	2	2	2	4	1	5	5	5	5	3	3	3	3	3	4	4	4	4	5	5	3	2	5	5	5	5	5	3	1	2	1	1	1	5	1	1	5	5
2	1	2	6	2	4	0	1	2	1	2	1	2	2	2	5	4	4	4	4	4	4	4	4	4	4	4	4	5	2	4	4	1	1	1	1	1	1	1	1	1	1	1	1	1	3	5	1	1	1
2	2	2	2	1	7	1	1	1	1	2	1	2	2	1	1	1	4	4	2	2	4	4	3	3	3	4	4	2	2	4	4	4	4	4	4	3	4	4	4	4	4	4	4	4	2	5	5	4	4
2	1	2	1	2	4	0	2	1	1	2	2	2	2	2	2	3	3	5	3	3	3	4	4	4	4	5	5	3	3	3	3	4	3	1	3	5	5	5	1	4	2	1	1	1	5	4	4	3	3
2	1	2	3	2	4	0	1	1	1	2	2	2	2	2	5	1	5	5	4	1	5	5	5	4	5	4	4	4	2	2	4	4	4	1	1	5	4	4	1	2	4	1	1	1	2	1	5	5	5
2	1	2	1	2	4	0	1	1	1	2	2	2	2	2	3	4	4	5	5	5	2	4	4	4	4	4	5	5	5	4	5	5	1	1	5	5	4	4	1	1	4	4	1	1	5	5	5	5	5
2	2	2	1	2	5	0	1	1	1	2	2	2	2	2	5	1	1	5	5	5	4	5	5	5	5	5	5	4	1	3	5	1	1	1	1	1	1	5	1	1	1	1	1	1	5	1	1	5	5
2	2	2	3	2	4	0	1	1	1	2	2	2	2	2	2	2	4	4	5	5	4	4	4	4	4	4	4	4	2	1	5	1	1	1	1	5	2	4	1	4	4	2	1	1	5	5	5	4	4
2	2	2	7	1	8	2	2	1	1	1	2	2	1	1	3	1	5	5	5	5	5	5	5	5	5	5	4	5	5	5	4	5	5	5	5	5	5	5	1	1	3	1	1	1	4	5	5	5	5
2	2	1	6	2	4	0	1	1	1	2	2	2	2	2	5	1	5	5	5	5	3	5	5	5	5	5	5	5	1	5	5	1	1	1	1	2	3	5	1	1	3	1	1	1	5	4	1	3	5
1	2	3	7	1	7	1	1	1	1	2	1	2	2	2	4	2	2	2	4	4	2	2	2	2	2	4	4	2	2	4	4	2	2	2	2	3	3	3	3	3	3	3	2	2	4	5	5	3	3
2	1	3	5	1	8	2	1	1	1	2	2	2	2	2	4	4	5	4	5	5	4	4	4	4	4	5	5	4	2	4	4	2	1	1	2	4	5	5	1	2	4	1	2	1	5	1	1	5	4
2	1	2	3	2	6	1	1	1	1	2	2	2	1	2	1	1	5	5	3	3	5	3	3	5	5	5	5	5	1	5	5	5	1	5	5	5	5	5	1	1	1	1	1	1	1	5	1	1	1
2	1	2	2	1	6	1	1	2	1	1	1	2	2	2	3	3	2	1	3	3	1	4	3	3	4	4	5	5	1	1	3	1	1	3	3	4	5	3	1	1	1	1	3	3	3	3	5	1	1
2	1	2	6	2	1	0	1	1	1	2	2	2	1	1	5	1	3	3	5	5	5	5	4	5	4	5	4	3	2	3	4	4	4	4	4	4	4	4	2	4	4	2	2	2	3	5	5	2	4
2	2	2	2	1	7	1	1	1	1	2	2	2	2	2	3	1	5	5	3	5	5	5	5	5	5	2	4	5	1	4	4	1	2	4	4	5	5	5	1	4	1	1	1	1	2	1	1	1	1
2	1	2	2	2	6	1	1	1	2	2	1	2	2	2	2	2	4	4	4	4	4	4	2	4	4	4	4	4	2	5	4	4	2	1	2	4	5	4	1	4	2	4	4	1	2	5	4	4	4
2	1	2	4	2	5	0	2	1	1	2	2	2	1	1	4	4	4	1	5	5	4	4	4	3	4	4	3	3	4	3	4	4	1	2	2	4	1	5	1	1	1	3	3	2	4	3	2	2	2
2	1	2	3	1	4	0	1	1	1	2	2	2	2	2	4	1	3	1	4	3	1	4	1	4	4	4	4	4	3	1	4	2	2	2	2	4	2	2	2	3	1	2	2	2	4	2	5	2	4
2	1	2	1	2	6	1	1	2	2	2	2	2	2	2	5	1	1	5	1	4	2	1	5	1	1	1	1	5	5	1	1	1	1	1	1	1	4	5	1	1	1	1	1	1	5	1	4	5	5
2	1	2	3	2	4	0	1	1	1	2	2	2	1	1	5	3	3	3	5	5	4	4	4	4	4	5	3	5	5	3	5	5	5	5	5	4	3	4	1	1	3	3	1	1	5	3	1	3	3
2	1	2	3	2	6	1	1	1	1	2	2	2	2	2	5	4	3	4	4	2	5	4	3	4	4	2	3	3	2	4	5	4	4	3	2	5	2	3	1	2	4	4	2	4	5	2	5	3	2
2	2	2	3	2	4	0	1	1	2	1	2	2	2	2	5	1	4	5	4	4	5	4	5	4	4	5	4	5	4	4	5	4	3	5	5	5	4	5	1	2	1	1	1	4	5	1	1	4	5
2	2	2	3	2	7	1	1	1	1	2	2	2	2	2	4	3	4	5	3	3	3	3	3	3	4	4	4	3	3	4	4	3	3	2	2	4	4	3	2	2	4	3	3	2	4	5	5	4	3
2	2	2	6	1	7	1	1	1	2	1	1	2	1	1	3	3	3	3	2	2	3	4	3	4	3	3	4	4	2	2	4	3	3	3	3	3	3	3	3	3	3	3	3	3	3	5	5	3	3
2	1	2	3	1	6	1	1	1	1	2	2	2	2	2	3	3	3	3	3	3	3	3	3	3	3	3	3	3	3	3	3	3	3	3	3	3	3	3	3	3	3	3	3	3	4	2	2	3	3
2	2	2	3	1	4	0	1	1	1	2	2	2	2	1	3	3	3	3	3	3	3	3	3	3	3	4	3	3	3	3	3	3	3	3	3	3	3	3	3	3	3	3	3	3	3	2	3	3	3
2	1	2	2	2	7	1	1	2	1	2	2	2	2	2	5	1	1	1	5	5	4	4	4	5	5	4	4	5	2	4	5	5	1	1	1	5	5	5	1	1	1	1	1	1	5	1	1	4	4
2	1	3	5	2	4	0	1	1	1	1	2	2	1	2	4	1	4	3	2	5	5	5	4	4	4	5	4	4	3	3	4	3	2	2	2	4	4	4	1	1	4	3	3	2	4	3	1	5	5
2	2	2	1	2	7	1	1	1	1	2	2	2	1	2	5	1	4	3	3	4	3	3	3	3	3	3	3	2	3	3	5	2	1	1	1	5	3	5	1	1	3	3	3	2	1	5	5	3	3
2	2	3	5	1	7	1	1	1	1	1	2	2	2	2	2	3	4	5	3	5	2	5	5	1	3	5	5	2	2	4	4	2	2	4	5	1	3	5	1	3	1	1	1	1	5	1	3	3	4
2	2	2	6	1	4	0	1	1	1	2	1	2	1	2	5	1	1	1	5	5	3	3	3	3	3	1	1	4	1	3	5	2	2	2	2	2	4	4	1	1	1	1	1	1	3	3	3	1	1
2	2	2	6	1	7	1	1	1	1	2	2	2	1	1	4	4	2	4	2	4	4	2	4	2	4	4	2	2	4	2	4	4	2	2	2	4	2	2	4	4	2	2	4	2	4	2	5	4	2
2	1	2	3	2	6	1	1	2	1	2	2	2	2	2	5	1	5	5	5	5	1	1	1	1	1	1	1	2	2	4	3	5	1	1	1	5	5	5	1	1	1	1	1	1	1	1	1	5	5
2	1	2	2	2	4	0	2	1	1	2	2	2	1	2	2	4	3	3	3	3	4	4	4	4	4	4	4	5	1	5	4	4	4	4	4	4	5	4	4	4	2	2	2	2	4	5	5	4	4
2	1	2	2	2	6	1	1	1	1	2	2	2	2	2	4	4	4	4	5	5	4	4	4	4	4	4	2	2	4	2	4	2	2	2	2	4	2	4	1	2	2	2	2	1	5	5	5	4	4
2	1	2	4	2	2	2	1	2	1	1	2	2	2	2	4	4	2	5	4	5	2	4	1	5	1	2	4	5	2	1	4	4	1	2	2	4	2	4	2	2	4	4	1	4	5	5	2	1	4
2	1	3	2	1	2	2	1	1	2	1	1	2	2	2	3	3	3	3	3	3	3	3	3	3	3	3	3	3	3	3	3	3	3	3	3	3	3	3	4	4	3	4	3	3	2	5	1	3	3
1	1	2	3	1	6	1	1	1	1	1	1	2	2	2	2	1	5	1	4	5	4	4	4	4	4	4	4	5	1	5	4	4	4	4	4	5	4	4	1	2	1	4	1	1	2	5	2	5	4
2	1	2	6	1	4	0	1	1	1	2	2	2	2	2	3	3	3	3	3	3	3	3	3	3	3	3	3	3	3	3	3	3	3	3	3	3	3	3	3	3	3	3	3	3	3	3	3	3	3
2	1	2	1	2	4	0	1	2	2	2	2	2	2	2	5	1	1	1	4	4	1	4	4	4	4	4	4	5	1	1	5	2	5	5	2	1	1	5	1	2	2	2	2	1	3	5	1	4	4
2	2	2	3	2	7	1	2	1	1	2	1	2	1	2	2	4	1	4	5	5	4	4	4	4	4	5	3	5	5	2	1	1	2	1	5	5	4	1	1	1	1	1	1	1	5	3	3	3	1
2	1	2	1	2	6	1	1	1	1	1	1	1	1	1	3	4	4	3	2	2	2	2	2	3	2	3	3	3	3	2	3	4	4	4	4	4	4	4	2	3	2	2	3	3	2	3	3	4	4
1	2	2	3	1	7	1	1	1	1	2	2	2	1	1	5	4	4	5	5	5	5	5	5	5	5	4	5	1	4	4	5	5	4	1	1	5	4	5	1	2	3	1	3	1	4	4	1	5	5
2	1	2	2	2	4	0	2	1	1	2	2	2	2	1	2	1	4	3	1	1	3	4	3	2	4	3	5	5	5	1	1	1	1	1	1	1	1	1	4	4	4	4	4	4	1	3	3	1	1
2	1	2	7	1	7	1	1	1	1	1	1	2	2	2	5	4	4	4	4	4	4	4	4	4	4	4	4	2	4	2	4	4	4	4	4	4	3	3	1	4	3	3	3	2	5	5	5	4	4
1	2	2	1	1	4	0	1	1	1	2	2	2	2	2	5	1	5	5	5	5	5	5	5	5	5	5	5	5	3	3	5	5	1	3	3	3	3	3	1	1	1	1	1	1	5	3	4	5	5
1	1	2	4	1	2	2	1	1	1	2	1	2	1	1	4	4	4	4	4	4	4	4	4	4	4	4	4	4	4	4	4	4	4	4	4	4	4	4	2	2	2	2	2	2	2	5	5	4	4
2	1	3	5	1	4	0	1	1	1	2	1	2	2	1	3	3	3	3	3	3	3	3	3	3	3	3	3	2	3	3	3	1	3	3	3	3	3	3	3	3	3	3	3	3	4	2	2	3	3
1	2	2	3	1	7	1	1	1	1	2	2	2	2	2	3	4	5	5	3	3	4	5	5	5	5	1	3	4	3	3	3	3	4	4	4	4	3	4	1	4	1	1	1	1	5	5	3	1	4
2	1	2	3	2	4	0	1	1	1	2	2	1	2	2	5	4	3	4	1	3	4	3	3	3	4	3	3	3	1	5	5	3	3	3	3	3	3	3	1	3	4	1	3	1	4	3	5	3	2
1	1	2	6	1	4	0	1	1	1	2	2	2	2	1	3	3	3	3	3	3	3	3	3	3	3	3	3	3	3	3	3	3	3	3	3	3	3	3	3	3	3	3	3	3	2	5	5	3	3
1	1	2	1	1	2	2	1	1	2	2	1	2	1	1	4	4	2	4	3	5	4	4	4	4	4	4	4	3	1	5	5	5	2	2	4	5	4	3	2	2	1	2	4	1	5	5	5	4	4
2	2	2	3	1	7	1	1	1	1	1	2	2	2	2	5	4	4	3	5	3	5	5	4	3	5	4	4	3	2	3	4	5	5	4	4	4	3	3	1	2	1	1	3	3	3	5	1	4	5
1	1	2	4	1	2	2	1	1	1	1	1	2	1	1	5	4	2	1	5	5	4	4	4	4	4	1	1	5	4	2	1	4	2	2	2	4	4	4	1	1	1	1	4	4	5	5	5	4	4
2	1	2	3	1	6	1	1	1	1	2	1	2	1	1	3	4	4	5	1	1	4	4	4	3	3	5	5	3	2	2	3	4	4	5	5	5	3	5	1	4	4	3	1	1	5	5	1	4	4
2	2	3	5	1	4	0	1	1	1	2	2	2	2	2	5	1	5	1	5	5	5	5	5	5	5	5	5	5	5	5	5	5	5	4	4	5	5	5	1	1	1	1	1	1	1	1	1	1	1
1	1	2	3	1	4	0	1	1	1	2	1	2	2	2	4	2	4	4	5	2	4	4	4	4	4	4	4	4	4	3	4	3	3	3	3	4	4	4	2	3	4	4	2	2	5	3	3	3	2
1	1	3	5	1	6	1	1	1	1	2	2	2	2	2	5	1	5	5	1	5	5	5	5	5	5	5	5	5	2	5	5	5	2	4	4	5	5	5	1	1	2	1	1	1	1	1	1	1	4
2	2	2	3	2	7	1	2	1	1	2	2	2	2	2	3	3	3	3	3	3	3	3	3	3	3	3	3	3	3	3	3	3	3	3	3	3	3	3	3	3	3	3	3	3	2	3	3	3	3
1	2	2	2	1	7	1	1	1	1	2	1	2	2	1	4	1	5	2	3	5	4	4	4	4	3	4	4	3	2	1	4	5	2	3	3	5	5	2	1	2	1	1	1	1	2	2	5	5	4
1	2	2	3	1	7	1	1	1	1	2	2	2	1	2	2	1	4	5	3	5	2	5	5	1	3	5	5	2	2	4	4	2	2	4	5	1	3	5	1	3	1	1	1	1	5	1	3	3	4
2	2	2	4	2	4	0	1	1	1	2	2	1	1	2	1	1	5	3	3	3	5	1	1	1	1	5	5	4	1	2	5	1	5	1	1	5	5	5	1	1	1	1	3	1	5	4	4	3	3
1	1	2	7	1	7	1	1	1	2	1	1	2	1	2	4	3	2	1	3	3	3	2	2	3	3	3	3	3	4	5	1	1	2	1	1	3	2	3	1	2	3	3	1	1	5	4	2	3	3
2	2	2	3	1	7	1	1	1	2	1	1	2	1	1	5	4	5	2	5	3	4	4	5	4	5	4	4	5	1	5	4	2	4	5	5	4	2	4	4	4	1	1	2	4	4	5	5	4	5
1	1	2	3	2	4	0	2	1	1	1	2	2	2	2	2	1	4	3	3	5	5	3	3	2	4	4	2	5	5	1	1	1	1	1	1	1	1	1	4	4	4	4	4	4	1	3	3	1	3
2	1	3	3	2	3	1	1	2	2	2	2	2	2	2	2	4	4	4	4	4	4	4	4	4	4	4	4	4	5	3	4	2	4	1	4	1	4	4	2	4	1	4	2	2	5	5	4	1	2
2	2	2	3	2	7	1	1	1	1	2	2	2	2	2	3	4	4	4	2	5	4	4	3	3	3	4	3	1	1	5	5	4	4	4	4	5	5	5	4	2	2	2	2	2	1	1	1	1	4
2	2	2	3	1	7	1	1	1	2	1	1	2	1	2	4	4	4	4	4	4	4	4	4	4	4	4	4	2	2	4	4	4	4	4	4	4	4	4	2	4	4	2	2	4	4	5	5	2	2
2	2	2	6	1	7	1	1	1	2	1	2	2	2	2	5	1	5	5	5	5	5	5	5	5	5	5	1	5	1	5	1	5	5	5	5	5	5	5	1	1	1	1	1	1	5	1	4	5	5
2	2	2	3	1	7	1	1	1	1	1	2	2	2	2	5	4	4	3	5	3	5	5	4	3	5	4	4	3	2	3	4	5	5	4	4	4	3	3	1	2	1	1	3	3	3	5	1	4	5
2	1	2	5	2	2	2	1	1	1	1	1	2	2	2	4	3	4	5	4	3	4	4	3	2	4	4	4	5	4	3	1	4	4	4	4	4	4	4	1	2	4	3	2	3	5	4	4	1	2
2	2	2	3	1	7	1	1	1	1	2	2	2	2	2	3	3	3	1	5	5	3	1	1	1	3	3	3	3	5	1	3	4	4	4	5	4	4	4	2	3	3	3	3	3	3	3	4	2	3
2	2	3	5	1	7	1	1	1	1	2	1	1	1	1	5	1	2	1	4	4	2	3	1	2	2	2	1	3	5	1	1	1	3	1	1	1	2	1	2	3	1	2	1	1	5	3	2	1	2
2	1	2	5	2	2	2	1	1	1	1	1	2	2	2	4	3	5	2	4	3	4	4	3	5	4	4	4	5	4	3	4	1	2	4	4	4	4	4	1	2	4	3	2	3	5	4	4	1	2
2	2	2	3	2	7	1	2	1	1	2	2	2	1	1	4	4	4	4	1	4	4	5	5	5	5	4	2	5	5	5	1	1	1	1	1	5	5	5	1	1	4	3	1	1	5	5	5	4	4
2	2	2	2	1	7	1	1	2	1	1	1	2	2	2	2	4	4	4	2	2	4	2	4	2	4	4	4	4	4	2	2	2	2	2	2	4	4	2	4	4	4	4	4	4	4	5	5	4	4
2	1	2	3	2	4	0	2	1	1	2	2	2	2	2	2	4	4	4	5	3	4	4	4	4	4	4	4	5	2	5	5	4	4	4	4	5	4	4	1	2	4	1	4	1	4	5	5	4	2
2	2	2	2	1	4	0	1	1	1	2	2	2	2	2	3	1	5	3	3	5	4	5	5	5	5	4	3	3	1	4	5	3	5	3	3	3	3	1	1	1	1	3	3	1	5	3	3	5	3
2	2	2	3	2	7	1	2	1	1	2	2	2	2	2	5	4	5	2	5	5	1	1	1	1	1	5	4	5	5	5	1	1	1	1	1	5	5	5	1	1	1	3	4	1	1	1	4	4	4
2	2	2	4	2	5	0	1	1	1	2	2	2	2	2	5	1	5	5	5	5	5	5	5	5	5	5	5	2	1	5	4	5	4	5	5	5	5	5	1	2	1	1	1	1	5	1	1	5	5
1	2	2	2	1	7	1	1	1	2	2	2	2	1	1	4	4	4	4	5	3	4	4	4	4	4	4	4	5	4	4	4	2	2	2	2	5	5	4	2	2	2	2	2	2	3	5	1	4	2
1	1	2	3	2	4	0	1	1	1	2	2	1	2	2	3	3	3	3	3	3	3	3	3	3	3	3	3	4	2	4	4	3	3	3	3	3	3	3	1	3	3	3	3	3	5	5	5	3	3
2	1	2	4	2	2	2	1	2	2	2	2	2	2	2	2	2	1	4	4	4	2	4	4	4	2	4	2	4	2	1	5	4	2	1	5	1	2	4	4	1	3	4	2	2	5	4	4	1	3
2	1	2	3	2	6	1	2	1	1	1	2	2	2	2	3	3	3	3	3	3	4	4	4	4	4	3	3	2	1	3	4	1	1	5	5	1	1	3	1	1	3	1	1	4	5	4	4	1	5
1	1	2	3	2	6	1	2	1	2	1	2	2	2	2	2	4	4	4	2	2	4	4	4	4	4	4	4	5	1	5	5	2	4	4	4	2	4	4	2	2	4	4	2	4	2	3	5	4	4
2	1	2	2	1	2	2	1	1	1	2	1	1	1	2	3	4	2	3	2	1	3	4	5	3	3	4	4	5	2	3	1	2	3	5	2	1	2	3	1	3	1	2	3	1	4	4	5	1	3
1	1	2	1	1	4	0	1	1	1	1	2	2	2	1	4	4	4	4	4	4	3	2	1	1	1	4	5	5	3	5	3	5	1	2	2	4	4	4	1	1	4	1	2	4	5	1	1	3	3
2	2	3	5	1	4	0	1	1	1	2	2	2	2	2	2	2	5	4	2	2	5	2	3	4	4	5	5	2	2	4	4	4	4	4	4	2	4	4	2	2	4	4	2	4	2	2	5	4	2
1	1	2	4	1	2	2	1	1	1	1	1	2	1	2	5	4	1	1	5	5	4	4	4	4	4	4	4	5	4	1	1	4	2	2	2	4	4	4	1	1	1	1	4	4	5	5	5	2	4
1	2	2	3	1	8	2	1	1	1	2	2	2	2	2	1	1	5	1	1	1	4	4	3	5	5	5	5	5	1	5	5	1	1	5	5	1	1	5	1	1	1	1	1	1	3	1	1	5	5
1	1	2	2	1	4	0	1	1	1	2	2	2	2	2	5	1	5	5	3	3	3	5	5	5	5	5	5	3	1	5	5	5	5	3	3	5	3	5	1	1	1	1	1	1	5	1	1	5	5
1	1	2	3	1	6	1	1	2	2	1	2	2	1	1	4	2	4	2	5	2	3	2	1	2	3	2	1	3	1	5	5	3	3	3	3	3	3	3	2	2	3	3	3	3	1	3	3	3	2
1	1	2	4	2	7	1	1	1	1	2	2	2	1	1	5	4	4	2	3	4	4	4	3	3	4	4	4	1	3	4	1	4	4	4	4	1	1	4	1	2	2	4	4	4	5	5	5	1	4
1	1	2	3	2	6	1	1	1	1	2	1	2	1	2	2	4	5	5	5	2	5	4	4	4	4	4	5	5	2	4	5	2	1	1	1	5	2	4	1	1	1	4	1	4	1	5	5	1	1
2	2	2	6	1	7	1	1	1	1	2	1	2	2	2	3	3	4	4	3	3	4	4	4	4	4	4	4	4	2	4	2	4	2	2	2	4	4	4	2	2	2	2	2	2	4	5	5	4	4
2	2	2	1	2	7	1	1	1	1	1	1	2	2	2	2	4	4	4	2	2	4	5	4	4	4	4	4	2	2	2	5	4	4	2	4	4	4	4	4	4	4	4	4	4	2	5	5	4	4
1	2	2	1	1	7	1	1	1	1	2	2	2	2	2	2	4	4	4	4	4	4	4	4	4	4	4	2	4	2	3	4	4	4	4	4	4	4	4	2	2	4	4	3	2	2	5	3	4	4
1	1	2	3	2	7	1	1	1	1	2	2	2	2	2	5	4	4	1	5	2	4	4	4	4	4	3	1	5	2	1	1	4	4	4	5	4	4	4	1	4	4	4	1	4	4	5	5	4	4
1	2	2	3	2	4	0	1	1	1	2	2	2	1	2	3	4	3	4	2	3	2	3	3	1	5	2	4	5	4	2	5	2	2	2	2	5	3	4	1	1	1	3	2	2	1	5	3	2	2
2	2	2	6	2	5	0	1	1	1	2	2	2	2	2	5	4	4	1	5	5	4	4	4	4	4	3	3	4	4	4	4	5	5	4	4	5	4	4	1	1	1	1	1	1	2	3	3	5	5
2	1	2	1	1	7	1	1	2	1	1	2	1	1	2	4	3	4	1	3	3	3	2	3	4	4	3	3	3	4	3	2	2	3	3	4	2	3	3	2	4	4	3	3	3	4	3	2	3	2
2	1	2	3	1	4	0	1	1	1	2	2	2	2	2	4	4	4	4	3	5	3	4	3	2	2	4	3	5	2	5	5	4	4	4	4	3	2	4	1	2	4	4	2	2	4	5	2	1	1
[truncated: 13 more columns]
